# Supplementary material for: (1R,2R,5R,6S,9R,10S,13S,14S,18R)-1,6,7,8,9,14,15,16,17,17,18-Undeca­chloro­penta­cyclo­[12.2.1.16,9.02,13.05,10]octa­deca-7,15-diene
Source: Acta Crystallogr Sect E Struct Rep Online. 2008 Jun 13;64(Pt 7):o1250. doi: 10.1107/S160053680801622X (PMC2961815; doi:10.1107/S160053680801622X)
Supplement: Supplementary file 1 [file e-64-o1250-sup1.cif]

##############################################################################
###                                                                        ###
###        Electronic paper (Acta Crystallographica Section E)             ###
###                                                                        ###
##############################################################################
#                                                                            #
# This CIF contains the data in a paper accepted for publication in Acta     #
# Crystallographica Section E. It conforms to the requirements of Notes      #
# for Authors for Section E, and has been peer reviewed under the auspices   #
# of the IUCr Commission on Journals.                                        #
#                                                                            #
# Full details of the Crystallographic Information File format               #
# are given in the paper "The Crystallographic Information File (CIF):       #
# a New Standard Archive File for Crystallography" by S. R. Hall, F. H.      #
# Allen and I. D. Brown [Acta Cryst. (1991), A47, 655-685].                  #
#                                                                            #
# The current version of the core CIF dictionary is obtainable from          #
# ftp://ftp.iucr.org/pub/cif_core.dic. The current version number is 2.4.    #
#                                                                            #
# Software is freely available for graphical display of the structure(s) in  #
# this CIF.  For information consult the CIF home page http://www.iucr.org/  #
# cif/home.html                                                              #
#                                                                            #
# This file may be used for bona fide research purposes within the           #
# scientific community so long as proper attribution is given to the journal # 
# article from which it was obtained.                                        #
#                                                                            #
##############################################################################
                                             
data_global
_audit_creation_method     SHELXTL-V6.0
_journal_date_recd_electronic     2008-05-20
_journal_date_accepted     2008-05-28
_journal_name_full     'Acta Crystallographica, Section E'
_journal_year     2008
_journal_volume     64
_journal_issue      7
_journal_page_first     o1250
_journal_page_last     o1250
_journal_paper_category     QO
_journal_coeditor_code     PK2101
_publ_contact_author_name
;
 Dr. Lough, Alan J.
;
_publ_contact_author_address
;
 Department of Chemistry
 University of Toronto
 Toronto
 Ontario
 Canada, M5S 3H6
;
_publ_contact_author_email     alough@chem.utoronto.ca
_publ_contact_author_fax     '416 978 8775'
_publ_contact_author_phone     '416 978 6275'
_publ_section_title
;\
(1<i>R</i>,2<i>R</i>,5<i>R</i>,6S,9<i>R</i>,10S,13<i>S</i>,14S,18<i>R</i>)-1,6,\
7,8,9,14,15,16,17,17,18-Undecachloropentacyclo[12.2.1.1^6,9^.0^2,13^.0^5,\
10^]octadeca-7,15-diene
;
loop_
    _publ_author_name
    _publ_author_address
    'Riddell, Nicole'
;
Wellington Laboratories,
Research Division,
Guelph, Ontario, Canada N1G 3M5
;
    'McCrindle, Robert'
;
Department of Chemistry,
University of Guelph,
Ontario, Canada N1G 2W1
;
    'Arsenault, Gilles'
;
Wellington Laboratories,
Research Division,
Guelph, Ontario, Canada N1G 3M5
;
    'Lough, Alan J'
;
Department of Chemistry,
University of Toronto,
Ontario, Canada M5S 3H6
;
data_I
_chemical_name_systematic
;
(1R,2R,5R,6S,9R,10S,13S,14S,18R)-1,6,7,8,9,14,15,16,17,17,18-
Undecachloropentacyclo[12.2.1.1^6,9^.0^2,13^.0^5,10^]octadeca-7,15-diene
;
_chemical_name_common     ?
_chemical_formula_moiety     'C18 H13 Cl11'
_chemical_formula_sum     'C18 H13 Cl11'
_chemical_formula_iupac     'C18 H13 Cl11'
_chemical_formula_weight     619.23
_chemical_melting_point     ?
_symmetry_cell_setting     Monoclinic
_symmetry_space_group_name_H-M     'P 21/c'
_symmetry_space_group_name_Hall     '-P 2ybc'
loop_
    _symmetry_equiv_pos_as_xyz
    'x, y, z'
    '-x, y+1/2, -z+1/2'
    '-x, -y, -z'
    'x, -y-1/2, z-1/2'
_cell_length_a     13.3129(5)
_cell_length_b     12.1263(6)
_cell_length_c     14.7229(7)
_cell_angle_alpha     90.00
_cell_angle_beta     99.505(3)
_cell_angle_gamma     90.00
_cell_volume     2344.18(18)
_cell_formula_units_Z     4
_cell_measurement_reflns_used     15654
_cell_measurement_theta_min     2.8
_cell_measurement_theta_max     27.5
_cell_measurement_temperature     150.0(10)
_exptl_crystal_description     'block'
_exptl_crystal_colour     'colourless'
_exptl_crystal_size_max     0.26
_exptl_crystal_size_mid     0.20
_exptl_crystal_size_min     0.15
_exptl_crystal_density_diffrn     1.755
_exptl_crystal_density_meas     ?
_exptl_crystal_density_method     'not measured'
_exptl_crystal_F_000     1232
_exptl_absorpt_coefficient_mu     1.309
_exptl_absorpt_correction_type     'multi-scan'
_exptl_absorpt_process_details     '(SORTAV; Blessing, 1995)'
_exptl_absorpt_correction_T_min     0.715
_exptl_absorpt_correction_T_max     0.825
_exptl_special_details
;
;
_diffrn_ambient_temperature     150(2)
_diffrn_radiation_type     MoK\a
_diffrn_radiation_wavelength     0.71073
_diffrn_radiation_source     'fine-focus sealed tube'
_diffrn_radiation_monochromator     graphite
_diffrn_measurement_device_type     'Bruker--Nonius KappaCCD'
_diffrn_measurement_method     '\f scans and \w scans with \k offsets'
_diffrn_detector_area_resol_mean     9
_diffrn_reflns_number     15654
_diffrn_reflns_av_R_equivalents     0.0521
_diffrn_reflns_av_sigmaI/netI     0.0690
_diffrn_reflns_theta_min     2.81
_diffrn_reflns_theta_max     27.48
_diffrn_reflns_theta_full     27.48
_diffrn_measured_fraction_theta_max     0.993
_diffrn_measured_fraction_theta_full     0.993
_diffrn_reflns_limit_h_min     -17
_diffrn_reflns_limit_h_max     17
_diffrn_reflns_limit_k_min     -14
_diffrn_reflns_limit_k_max     15
_diffrn_reflns_limit_l_min     -16
_diffrn_reflns_limit_l_max     19
_diffrn_standards_number     0
_diffrn_standards_interval_count     .
_diffrn_standards_interval_time     .
_diffrn_standards_decay_%     ?
_refine_special_details
;
Refinement of <i>F</i>^2^ against ALL reflections. The weighted <i>R</i>-factor
<i>wR</i> and goodness of fit <i>S</i> are based on <i>F</i>^2^, conventional
<i>R</i>-factors <i>R</i> are based on <i>F</i>, with <i>F</i> set to zero for
negative <i>F</i>^2^. The threshold expression of <i>F</i>^2^ >
\s(<i>F</i>^2^) is used only for calculating <i>R</i>-factors(gt) <i>etc</i>.
and is not relevant to the choice of reflections for refinement.
<i>R</i>-factors based on <i>F</i>^2^ are statistically about twice as large
as those based on <i>F</i>, and <i>R</i>- factors based on ALL data will be
even larger.
;
_reflns_number_total     5338
_reflns_number_gt     3481
_reflns_threshold_expression     I>2\s(I)
_refine_ls_structure_factor_coef     Fsqd
_refine_ls_matrix_type     full
_refine_ls_R_factor_all     0.1001
_refine_ls_R_factor_gt     0.0503
_refine_ls_wR_factor_gt     0.0989
_refine_ls_wR_factor_ref     0.1184
_refine_ls_goodness_of_fit_ref     1.048
_refine_ls_restrained_S_all     1.048
_refine_ls_number_reflns     5338
_refine_ls_number_parameters     272
_refine_ls_number_restraints     0
_refine_ls_hydrogen_treatment     constr
_refine_ls_weighting_scheme     calc
_refine_ls_weighting_details
         'calc w=1/[\s^2^(Fo^2^)+(0.0314P)^2^+4.5718P] where P=(Fo^2^+2Fc^2^)/3'
_atom_sites_solution_hydrogens     geom
_atom_sites_solution_primary     direct
_atom_sites_solution_secondary     difmap
_refine_ls_shift/su_max     0.000
_refine_ls_shift/su_mean     0.000
_refine_diff_density_max     0.525
_refine_diff_density_min     -0.681
_refine_ls_extinction_method     'SHELXTL (Sheldrick, 2008)'
_refine_ls_extinction_coef     0.0011(3)
_refine_ls_extinction_expression
                                  'Fc^*^=kFc[1+0.001xFc^2^\l^3^/sin(2\q)]^-1/4^'
loop_
    _atom_type_symbol
    _atom_type_description
    _atom_type_scat_dispersion_real
    _atom_type_scat_dispersion_imag
    _atom_type_scat_source
    'C' 'C' 0.0033 0.0016
                         'International Tables Vol C Tables 4.2.6.8 and 6.1.1.4'
    'H' 'H' 0.0000 0.0000
                         'International Tables Vol C Tables 4.2.6.8 and 6.1.1.4'
    'Cl' 'Cl' 0.1484 0.1585
                         'International Tables Vol C Tables 4.2.6.8 and 6.1.1.4'
_computing_data_collection     'COLLECT (Nonius, 2002)'
_computing_cell_refinement     'DENZO--SMN (Otwinowski & Minor, 1997)'
_computing_data_reduction     'DENZO--SMN (Otwinowski & Minor, 1997)'
_computing_structure_solution     'SIR92 (Altomare <i>et al.</i>,  1994)'
_computing_structure_refinement     'SHELXTL (Sheldrick, 2008)'
_computing_molecular_graphics     'PLATON (Spek, 2003)'
_computing_publication_material     'SHELXTL (Sheldrick, 2008)'
loop_
    _atom_site_type_symbol
    _atom_site_label
    _atom_site_fract_x
    _atom_site_fract_y
    _atom_site_fract_z
    _atom_site_U_iso_or_equiv
    _atom_site_adp_type
    _atom_site_calc_flag
    _atom_site_refinement_flags
    _atom_site_occupancy
    _atom_site_disorder_assembly
    _atom_site_disorder_group
    Cl Cl1A 0.12630(8) 0.59357(8) 0.23239(6) 0.0351(3) Uani d . 1 . .
    Cl Cl2A -0.04105(8) 0.77914(9) 0.28215(7) 0.0390(3) Uani d . 1 . .
    Cl Cl3A 0.03958(8) 0.87394(8) 0.49922(7) 0.0371(3) Uani d . 1 . .
    Cl Cl4A 0.25958(7) 0.75232(9) 0.58340(7) 0.0375(3) Uani d . 1 . .
    Cl Cl5A 0.28655(8) 0.77926(10) 0.35627(7) 0.0449(3) Uani d . 1 . .
    Cl Cl6A 0.32477(14) 0.57426(16) 0.42481(15) 0.0351(5) Uani d P 0.50 A 1
    C C1A 0.0896(3) 0.5390(3) 0.4083(2) 0.0235(8) Uani d . 1 . .
    H H1A 0.1293 0.4710 0.3993 0.028 Uiso calc R 1 . .
    C C2A 0.1294(3) 0.5849(3) 0.5085(2) 0.0229(8) Uani d . 1 . .
    H H2A 0.1854 0.5355 0.5384 0.027 Uiso calc R 1 . .
    C C3A 0.0525(3) 0.5978(3) 0.5746(2) 0.0246(8) Uani d . 1 . .
    H H3A1 -0.0099 0.6331 0.5412 0.030 Uiso calc R 1 . .
    H H3A2 0.0817 0.6477 0.6254 0.030 Uiso calc R 1 . .
    C C4A -0.0227(3) 0.5119(3) 0.3837(2) 0.0268(8) Uani d . 1 . .
    H H4A1 -0.0412 0.5080 0.3158 0.032 Uiso calc R 1 . .
    H H4A2 -0.0626 0.5724 0.4054 0.032 Uiso calc R 1 . .
    C C5A 0.1236(3) 0.6328(3) 0.3464(2) 0.0255(8) Uani d . 1 . .
    C C6A 0.0612(3) 0.7346(3) 0.3593(3) 0.0263(8) Uani d . 1 . .
    C C7A 0.0923(3) 0.7720(3) 0.4438(3) 0.0243(8) Uani d . 1 . .
    C C8A 0.1776(3) 0.6973(3) 0.4878(2) 0.0245(8) Uani d . 1 A .
    C C9A 0.2268(3) 0.6680(3) 0.4039(3) 0.0289(9) Uani d . 1 A 1
    H H9C 0.2739 0.6037 0.4170 0.035 Uiso calc PR 0.50 A 2
    Cl Cl1B 0.50434(8) 0.70192(12) 0.26767(8) 0.0573(4) Uani d . 1 . .
    Cl Cl2B 0.68792(8) 0.51251(11) 0.29107(7) 0.0488(3) Uani d . 1 . .
    Cl Cl3B 0.83732(7) 0.55922(9) 0.12642(7) 0.0400(3) Uani d . 1 . .
    Cl Cl4B 0.74566(9) 0.77648(10) 0.00260(9) 0.0501(3) Uani d . 1 . .
    Cl Cl5B 0.70173(9) 0.85653(11) 0.21603(10) 0.0647(4) Uani d . 1 . .
    Cl Cl6B 0.52623(17) 0.8699(2) 0.0840(2) 0.0609(8) Uani d P 0.50 B 1
    C C1B 0.5100(3) 0.6208(3) 0.0915(3) 0.0312(9) Uani d . 1 . .
    H H1B 0.4460 0.6647 0.0747 0.037 Uiso calc R 1 . .
    C C2B 0.5781(3) 0.6426(3) 0.0152(3) 0.0306(9) Uani d . 1 . .
    H H2B 0.5410 0.6952 -0.0308 0.037 Uiso calc R 1 . .
    C C3B 0.6089(3) 0.5433(3) -0.0368(3) 0.0310(9) Uani d . 1 . .
    H H3B1 0.6333 0.4843 0.0079 0.037 Uiso calc R 1 . .
    H H3B2 0.6663 0.5644 -0.0683 0.037 Uiso calc R 1 . .
    C C4B 0.4792(3) 0.5024(3) 0.1091(3) 0.0304(9) Uani d . 1 . .
    H H4B1 0.4586 0.4988 0.1706 0.037 Uiso calc R 1 . .
    H H4B2 0.5394 0.4542 0.1104 0.037 Uiso calc R 1 . .
    C C5B 0.5738(3) 0.6757(4) 0.1780(3) 0.0362(10) Uani d . 1 . .
    C C6B 0.6701(3) 0.6059(4) 0.2039(3) 0.0344(10) Uani d . 1 . .
    C C7B 0.7274(3) 0.6241(3) 0.1398(3) 0.0324(9) Uani d . 1 . .
    C C8B 0.6712(3) 0.7049(3) 0.0715(3) 0.0343(9) Uani d . 1 B .
    C C9B 0.6180(3) 0.7760(4) 0.1363(3) 0.0444(11) Uani d . 1 B 1
    H H9D 0.5630 0.8225 0.1008 0.053 Uiso calc PR 0.50 B 2
loop_
    _atom_site_aniso_label
    _atom_site_aniso_U_11
    _atom_site_aniso_U_22
    _atom_site_aniso_U_33
    _atom_site_aniso_U_12
    _atom_site_aniso_U_13
    _atom_site_aniso_U_23
    Cl1A 0.0514(6) 0.0324(5) 0.0245(5) -0.0025(5) 0.0149(4) -0.0003(4)
    Cl2A 0.0392(6) 0.0357(6) 0.0398(6) 0.0080(5) -0.0005(4) 0.0127(5)
    Cl3A 0.0473(6) 0.0243(5) 0.0446(6) 0.0049(5) 0.0217(5) -0.0033(4)
    Cl4A 0.0297(5) 0.0500(7) 0.0331(5) -0.0137(5) 0.0057(4) -0.0082(5)
    Cl5A 0.0406(6) 0.0562(7) 0.0428(6) -0.0200(5) 0.0212(5) -0.0039(5)
    Cl6A 0.0289(10) 0.0275(10) 0.0519(13) 0.0056(8) 0.0154(9) 0.0000(9)
    C1A 0.0272(18) 0.0192(19) 0.025(2) 0.0036(16) 0.0068(15) 0.0029(15)
    C2A 0.0234(18) 0.0228(19) 0.0222(19) 0.0048(16) 0.0031(15) -0.0005(15)
    C3A 0.0278(19) 0.024(2) 0.0225(19) -0.0043(16) 0.0055(15) 0.0007(16)
    C4A 0.034(2) 0.026(2) 0.0194(19) -0.0004(17) 0.0010(16) 0.0025(16)
    C5A 0.033(2) 0.024(2) 0.0217(19) 0.0011(17) 0.0105(16) 0.0037(16)
    C6A 0.0250(19) 0.024(2) 0.031(2) -0.0031(16) 0.0074(16) 0.0079(16)
    C7A 0.0302(19) 0.0164(18) 0.029(2) -0.0018(16) 0.0139(16) -0.0012(15)
    C8A 0.0234(18) 0.028(2) 0.0231(19) -0.0042(16) 0.0059(15) -0.0017(16)
    C9A 0.0264(19) 0.031(2) 0.031(2) 0.0052(17) 0.0111(16) 0.0046(17)
    Cl1B 0.0337(6) 0.0861(10) 0.0536(8) 0.0007(6) 0.0119(5) -0.0381(7)
    Cl2B 0.0441(6) 0.0722(9) 0.0271(6) 0.0022(6) -0.0024(5) 0.0005(5)
    Cl3B 0.0233(5) 0.0504(7) 0.0458(6) 0.0043(5) 0.0042(4) -0.0118(5)
    Cl4B 0.0484(7) 0.0451(7) 0.0570(8) -0.0176(6) 0.0088(5) -0.0010(6)
    Cl5B 0.0413(6) 0.0622(8) 0.0884(10) -0.0096(6) 0.0042(6) -0.0458(8)
    Cl6B 0.0358(12) 0.0373(13) 0.100(2) 0.0108(10) -0.0158(12) -0.0205(13)
    C1B 0.0195(18) 0.040(2) 0.032(2) 0.0056(18) -0.0011(16) -0.0101(19)
    C2B 0.0257(19) 0.030(2) 0.034(2) 0.0015(17) -0.0028(17) -0.0019(17)
    C3B 0.0255(19) 0.038(2) 0.028(2) -0.0051(18) 0.0023(16) -0.0041(18)
    C4B 0.0238(19) 0.042(2) 0.025(2) -0.0002(18) 0.0016(15) -0.0035(18)
    C5B 0.0232(19) 0.048(3) 0.038(2) 0.0026(19) 0.0056(17) -0.016(2)
    C6B 0.027(2) 0.050(3) 0.024(2) 0.0022(19) -0.0012(16) -0.0133(19)
    C7B 0.0218(19) 0.041(2) 0.033(2) 0.0013(18) -0.0002(16) -0.0141(19)
    C8B 0.029(2) 0.033(2) 0.039(2) -0.0032(18) 0.0017(18) -0.0076(19)
    C9B 0.031(2) 0.041(3) 0.058(3) 0.006(2) -0.004(2) -0.017(2)
_geom_special_details
;
All e.s.d.'s (except the e.s.d. in the dihedral angle between two l.s. planes)
are estimated using the full covariance matrix. The cell e.s.d.'s are taken
into account individually in the estimation of e.s.d.'s in distances, angles
and torsion angles; correlations between e.s.d.'s in cell parameters are only
used when they are defined by crystal symmetry. An approximate (isotropic)
treatment of cell e.s.d.'s is used for estimating e.s.d.'s involving l.s.
planes.
;
loop_
    _geom_bond_atom_site_label_1
    _geom_bond_atom_site_label_2
    _geom_bond_site_symmetry_2
    _geom_bond_distance
    _geom_bond_publ_flag
    Cl1A C5A . 1.751(4) ?
    Cl2A C6A . 1.710(4) ?
    Cl3A C7A . 1.696(4) ?
    Cl4A C8A . 1.763(4) ?
    Cl5A C9A . 1.769(4) ?
    Cl6A C9A . 1.720(4) ?
    C1A C4A . 1.515(5) ?
    C1A C5A . 1.570(5) ?
    C1A C2A . 1.584(5) ?
    C1A H1A . 1.0000 ?
    C2A C3A . 1.533(5) ?
    C2A C8A . 1.558(5) ?
    C2A H2A . 1.0000 ?
    C3A C4A 3_566 1.544(5) ?
    C3A H3A1 . 0.9900 ?
    C3A H3A2 . 0.9900 ?
    C4A C3A 3_566 1.544(5) ?
    C4A H4A1 . 0.9900 ?
    C4A H4A2 . 0.9900 ?
    C5A C6A . 1.518(5) ?
    C5A C9A . 1.548(5) ?
    C6A C7A . 1.324(5) ?
    C7A C8A . 1.512(5) ?
    C8A C9A . 1.533(5) ?
    Cl1B C5B . 1.761(4) ?
    Cl2B C6B . 1.698(4) ?
    Cl3B C7B . 1.701(4) ?
    Cl4B C8B . 1.760(4) ?
    Cl5B C9B . 1.772(4) ?
    Cl6B C9B . 1.752(5) ?
    C1B C4B . 1.527(6) ?
    C1B C5B . 1.559(5) ?
    C1B C2B . 1.579(5) ?
    C1B H1B . 1.0000 ?
    C2B C3B . 1.518(5) ?
    C2B C8B . 1.567(5) ?
    C2B H2B . 1.0000 ?
    C3B C4B 3_665 1.551(5) ?
    C3B H3B1 . 0.9900 ?
    C3B H3B2 . 0.9900 ?
    C4B C3B 3_665 1.551(5) ?
    C4B H4B1 . 0.9900 ?
    C4B H4B2 . 0.9900 ?
    C5B C9B . 1.524(7) ?
    C5B C6B . 1.531(6) ?
    C6B C7B . 1.328(5) ?
    C7B C8B . 1.511(6) ?
    C8B C9B . 1.542(6) ?
loop_
    _geom_angle_atom_site_label_1
    _geom_angle_atom_site_label_2
    _geom_angle_atom_site_label_3
    _geom_angle_site_symmetry_1
    _geom_angle_site_symmetry_3
    _geom_angle
    _geom_angle_publ_flag
    C4A C1A C5A . . 112.7(3) ?
    C4A C1A C2A . . 117.6(3) ?
    C5A C1A C2A . . 101.6(3) ?
    C4A C1A H1A . . 108.1 ?
    C5A C1A H1A . . 108.1 ?
    C2A C1A H1A . . 108.1 ?
    C3A C2A C8A . . 112.0(3) ?
    C3A C2A C1A . . 118.2(3) ?
    C8A C2A C1A . . 102.2(3) ?
    C3A C2A H2A . . 108.0 ?
    C8A C2A H2A . . 108.0 ?
    C1A C2A H2A . . 108.0 ?
    C2A C3A C4A . 3_566 114.1(3) ?
    C2A C3A H3A1 . . 108.7 ?
    C4A C3A H3A1 3_566 . 108.7 ?
    C2A C3A H3A2 . . 108.7 ?
    C4A C3A H3A2 3_566 . 108.7 ?
    H3A1 C3A H3A2 . . 107.6 ?
    C1A C4A C3A . 3_566 113.6(3) ?
    C1A C4A H4A1 . . 108.8 ?
    C3A C4A H4A1 3_566 . 108.8 ?
    C1A C4A H4A2 . . 108.8 ?
    C3A C4A H4A2 3_566 . 108.8 ?
    H4A1 C4A H4A2 . . 107.7 ?
    C6A C5A C9A . . 99.3(3) ?
    C6A C5A C1A . . 107.5(3) ?
    C9A C5A C1A . . 101.4(3) ?
    C6A C5A Cl1A . . 116.0(3) ?
    C9A C5A Cl1A . . 116.2(2) ?
    C1A C5A Cl1A . . 114.4(3) ?
    C7A C6A C5A . . 107.6(3) ?
    C7A C6A Cl2A . . 127.4(3) ?
    C5A C6A Cl2A . . 124.5(3) ?
    C6A C7A C8A . . 107.1(3) ?
    C6A C7A Cl3A . . 127.7(3) ?
    C8A C7A Cl3A . . 124.8(3) ?
    C7A C8A C9A . . 100.6(3) ?
    C7A C8A C2A . . 107.6(3) ?
    C9A C8A C2A . . 101.5(3) ?
    C7A C8A Cl4A . . 116.0(3) ?
    C9A C8A Cl4A . . 116.2(3) ?
    C2A C8A Cl4A . . 113.3(3) ?
    C8A C9A C5A . . 92.6(3) ?
    C8A C9A Cl6A . . 114.9(3) ?
    C5A C9A Cl6A . . 119.6(3) ?
    C8A C9A Cl5A . . 115.0(3) ?
    C5A C9A Cl5A . . 114.2(3) ?
    Cl6A C9A Cl5A . . 101.4(2) ?
    C4B C1B C5B . . 112.8(3) ?
    C4B C1B C2B . . 118.7(3) ?
    C5B C1B C2B . . 102.2(3) ?
    C4B C1B H1B . . 107.5 ?
    C5B C1B H1B . . 107.5 ?
    C2B C1B H1B . . 107.5 ?
    C3B C2B C8B . . 113.2(3) ?
    C3B C2B C1B . . 117.4(3) ?
    C8B C2B C1B . . 101.6(3) ?
    C3B C2B H2B . . 108.1 ?
    C8B C2B H2B . . 108.1 ?
    C1B C2B H2B . . 108.1 ?
    C2B C3B C4B . 3_665 113.1(3) ?
    C2B C3B H3B1 . . 109.0 ?
    C4B C3B H3B1 3_665 . 109.0 ?
    C2B C3B H3B2 . . 109.0 ?
    C4B C3B H3B2 3_665 . 109.0 ?
    H3B1 C3B H3B2 . . 107.8 ?
    C1B C4B C3B . 3_665 114.4(3) ?
    C1B C4B H4B1 . . 108.7 ?
    C3B C4B H4B1 3_665 . 108.7 ?
    C1B C4B H4B2 . . 108.7 ?
    C3B C4B H4B2 3_665 . 108.7 ?
    H4B1 C4B H4B2 . . 107.6 ?
    C9B C5B C6B . . 100.3(3) ?
    C9B C5B C1B . . 101.9(3) ?
    C6B C5B C1B . . 106.8(3) ?
    C9B C5B Cl1B . . 116.3(3) ?
    C6B C5B Cl1B . . 115.8(3) ?
    C1B C5B Cl1B . . 114.0(3) ?
    C7B C6B C5B . . 106.7(4) ?
    C7B C6B Cl2B . . 128.5(3) ?
    C5B C6B Cl2B . . 124.3(3) ?
    C6B C7B C8B . . 107.5(3) ?
    C6B C7B Cl3B . . 127.8(4) ?
    C8B C7B Cl3B . . 124.4(3) ?
    C7B C8B C9B . . 100.3(3) ?
    C7B C8B C2B . . 107.5(3) ?
    C9B C8B C2B . . 101.2(3) ?
    C7B C8B Cl4B . . 116.0(3) ?
    C9B C8B Cl4B . . 116.2(3) ?
    C2B C8B Cl4B . . 113.8(3) ?
    C5B C9B C8B . . 92.9(3) ?
    C5B C9B Cl6B . . 114.1(3) ?
    C8B C9B Cl6B . . 116.7(3) ?
    C5B C9B Cl5B . . 114.6(3) ?
    C8B C9B Cl5B . . 114.5(3) ?
    Cl6B C9B Cl5B . . 104.5(2) ?
loop_
    _geom_hbond_atom_site_label_D
    _geom_hbond_atom_site_label_H
    _geom_hbond_atom_site_label_A
    _geom_hbond_site_symmetry_A
    _geom_hbond_distance_DH
    _geom_hbond_distance_HA
    _geom_hbond_distance_DA
    _geom_hbond_angle_DHA
    C1B H1B Cl4A 4_575 1.00 2.70 3.656(4) 160
