# Supplementary material for: (1R,2R,5R,6S,9R,10S,13S,14S,18R)-1,6,7,8,9,14,15,16,17,17,18-Undeca­chloro­penta­cyclo­[12.2.1.16,9.02,13.05,10]octa­deca-7,15-diene
Source: Acta Crystallogr Sect E Struct Rep Online. 2008 Jun 13;64(Pt 7):o1250. doi: 10.1107/S160053680801622X (PMC2961815; doi:10.1107/S160053680801622X)
Supplement: Supplementary file 2 [file e-64-o1250-Isup2.hkl]

# 
# h,k,l, Fc-squared, Fo-squared, sigma(Fo-squared) and status flag 
# 
data_I
_shelx_title ' k0893 in P2(1)/c' 
_shelx_refln_list_code          4 
_shelx_F_calc_maximum      271.34 
_exptl_crystal_F_000      1232.00 
_reflns_d_resolution_high  0.7701 
 
loop_ 
 _symmetry_equiv_pos_as_xyz 
 'x, y, z' 
 '-x, y+1/2, -z+1/2' 
 '-x, -y, -z' 
 'x, -y-1/2, z-1/2' 
 
_cell_length_a    13.3129 
_cell_length_b    12.1263 
_cell_length_c    14.7229 
_cell_angle_alpha  90.000 
_cell_angle_beta   99.505 
_cell_angle_gamma  90.000 
 
_shelx_F_squared_multiplier     1.000 
 
loop_ 
 _refln_index_h 
 _refln_index_k 
 _refln_index_l 
 _refln_F_squared_calc 
 _refln_F_squared_meas 
 _refln_F_squared_sigma 
 _refln_observed_status 
   2   0   0     1654.09     1543.17     46.23 o 
   3   0   0     5956.86     5590.87    152.23 o 
   4   0   0    22599.34    21557.41    524.32 o 
   5   0   0    54006.74    54589.77   1285.81 o 
   6   0   0     2537.67     2244.07     77.72 o 
   7   0   0     4865.56     4749.38    133.84 o 
   8   0   0       60.14       26.35     14.34 o 
   9   0   0    11454.04    11203.65    257.53 o 
  10   0   0      176.74      144.38     31.11 o 
  11   0   0     5324.45     5506.65    151.59 o 
  12   0   0       43.26        7.61     22.37 o 
  13   0   0     1126.30     1274.56    114.70 o 
  14   0   0     1068.68     1291.38    133.03 o 
  15   0   0      517.42      682.13     98.83 o 
  16   0   0      100.62       89.25     92.61 o 
  17   0   0      200.66      191.69    119.77 o 
   2   1   0    34190.98    33529.40    504.11 o 
   3   1   0      257.46      259.47      8.55 o 
   4   1   0     2830.93     2752.89     54.12 o 
   5   1   0      102.71      130.56     10.08 o 
   6   1   0      286.09      299.29     17.55 o 
   7   1   0     3682.09     3935.24     82.20 o 
   8   1   0        0.12       -0.39      9.63 o 
   9   1   0       49.32       92.33     12.71 o 
  10   1   0        4.58       47.62     13.53 o 
  11   1   0        2.15       15.60     13.70 o 
  12   1   0      789.92      825.75     35.91 o 
  13   1   0      748.73      719.14     56.64 o 
  14   1   0       98.94       56.96     27.47 o 
  15   1   0       91.64       55.73     35.58 o 
  16   1   0      285.79      292.89     72.69 o 
  17   1   0       22.76       39.75     58.62 o 
   0   2   0    25556.48    24716.07    592.68 o 
   1   2   0     1050.84      975.57     23.46 o 
   2   2   0     2545.37     2545.77     53.30 o 
   3   2   0     1499.46     1564.11     31.74 o 
   4   2   0    40167.93    39661.66    603.10 o 
   5   2   0      797.13      774.06     19.85 o 
   6   2   0    15648.27    15282.98    247.16 o 
   7   2   0      443.62      454.41     23.77 o 
   8   2   0     3198.43     3252.40     73.47 o 
   9   2   0     5462.61     5381.36    104.21 o 
  10   2   0      558.17      541.51     27.00 o 
  11   2   0      297.55      299.39     23.31 o 
  12   2   0        9.23       34.15     16.37 o 
  13   2   0     3417.21     3365.14    122.66 o 
  14   2   0      109.16       81.91     21.07 o 
  15   2   0       12.06        8.34     54.86 o 
  16   2   0      126.87       79.45     39.03 o 
   1   3   0     2638.54     2622.31     54.45 o 
   2   3   0     9566.47     9778.44    180.87 o 
   3   3   0    19419.56    19583.24    344.00 o 
   4   3   0     2152.35     1902.26     39.02 o 
   5   3   0       93.44      132.98     10.24 o 
   6   3   0     5543.49     5534.94    129.97 o 
   7   3   0       68.02      118.95     10.71 o 
   8   3   0      935.00      964.35     29.33 o 
   9   3   0     3592.33     3831.73     81.51 o 
  10   3   0     8986.19     9495.43    183.08 o 
  11   3   0      305.59      377.72     32.86 o 
  12   3   0       52.81       41.05     21.51 o 
  13   3   0      268.91      222.89     34.91 o 
  14   3   0      997.70      982.96     73.00 o 
  15   3   0     1120.23     1097.44     85.72 o 
  16   3   0        7.03       51.64     41.91 o 
   0   4   0     3242.45     3008.25     93.50 o 
   1   4   0      309.60      285.46     13.36 o 
   2   4   0     7533.66     7004.38    120.69 o 
   3   4   0     3764.30     3707.10     90.93 o 
   4   4   0     6242.46     6493.95    131.63 o 
   5   4   0       18.90       25.51     10.36 o 
   6   4   0     2070.87     2042.73     48.36 o 
   7   4   0      373.21      395.32     24.24 o 
   8   4   0      251.36      262.04     30.52 o 
   9   4   0     1850.88     1902.76     53.34 o 
  10   4   0       49.07       55.98     11.06 o 
  11   4   0     1135.59      996.35     40.53 o 
  12   4   0     1588.53     1661.45     68.84 o 
  13   4   0      103.02       67.20     25.07 o 
  14   4   0      401.30      362.33    108.92 o 
  15   4   0       10.45       16.30     48.63 o 
  16   4   0       86.00       22.51     86.92 o 
   1   5   0     1461.36     1576.34     42.30 o 
   2   5   0     6575.87     6340.39    114.86 o 
   3   5   0     2004.78     1737.24     39.47 o 
   4   5   0     2105.64     2130.65     55.20 o 
   5   5   0      951.52     1083.21     29.83 o 
   6   5   0    14786.12    15466.02    251.57 o 
   7   5   0      962.01      952.95     51.90 o 
   8   5   0      961.82      917.36     29.38 o 
   9   5   0     2427.19     2361.44     68.98 o 
  10   5   0      624.44      605.11     23.00 o 
  11   5   0      259.52      272.28     26.40 o 
  12   5   0      149.46      113.00     39.48 o 
  13   5   0      102.78      236.75     47.18 o 
  14   5   0      463.41      404.88     84.86 o 
  15   5   0      352.37      396.33     81.23 o 
  16   5   0       59.19       28.97     74.24 o 
   0   6   0     7595.90     7773.31    212.60 o 
   1   6   0     8409.06     8405.82    168.21 o 
   2   6   0     2496.18     2481.91     61.51 o 
   3   6   0       93.59      142.09     15.27 o 
   4   6   0     1228.71     1223.97     32.34 o 
   5   6   0      547.31      652.70     32.30 o 
   6   6   0     1191.61     1234.92     30.65 o 
   7   6   0      129.71      107.30     13.67 o 
   8   6   0     1520.51     1639.53     55.37 o 
   9   6   0      485.30      528.86     34.10 o 
  10   6   0     3747.53     3684.94    116.47 o 
  11   6   0        0.82      -38.43     38.43 o 
  12   6   0       57.55       33.00     42.18 o 
  13   6   0      171.03      115.38     65.97 o 
  14   6   0      371.01      334.50    105.03 o 
  15   6   0      510.92      459.73    123.92 o 
   1   7   0     4193.41     4031.25     92.11 o 
   2   7   0     1078.06     1101.22     37.05 o 
   3   7   0     1102.60     1063.82     43.56 o 
   4   7   0     1524.94     1504.56     49.64 o 
   5   7   0       30.51       98.63     15.95 o 
   6   7   0      667.16      729.43     32.44 o 
   7   7   0        4.06        9.29      9.54 o 
   8   7   0     2968.52     2997.23    107.45 o 
   9   7   0      136.62      119.61     18.90 o 
  10   7   0      214.90      207.59     54.11 o 
  11   7   0        1.07      -76.83     76.83 o 
  12   7   0        8.80       13.19     60.01 o 
  14   7   0      101.49        3.36     69.07 o 
  15   7   0      111.64      180.05     85.11 o 
   0   8   0     6397.59     6461.95    206.90 o 
   1   8   0      252.05      305.43     25.72 o 
   2   8   0      315.15      240.59     22.72 o 
   3   8   0     4650.82     4978.36    127.94 o 
   4   8   0     5249.84     5409.51    130.41 o 
   5   8   0     1522.12     1542.51     50.83 o 
   6   8   0     1430.32     1459.75     52.06 o 
   7   8   0       13.69       19.82     15.14 o 
   8   8   0       13.76       26.07     22.46 o 
   9   8   0       53.62       71.07     25.84 o 
  10   8   0       85.34      101.15     60.79 o 
  11   8   0      120.77      -10.09     77.09 o 
  12   8   0     1100.67     1091.94    146.97 o 
  13   8   0      130.52      169.44    109.68 o 
  14   8   0      218.38      128.83     92.61 o 
   1   9   0      924.42      896.28     43.15 o 
   2   9   0      350.23      338.96     27.55 o 
   3   9   0        3.57       41.92     18.54 o 
   4   9   0       82.99      181.04     23.46 o 
   5   9   0     1379.97     1279.43     50.91 o 
   6   9   0     1680.45     1703.35     60.44 o 
   7   9   0      107.86       80.31     21.88 o 
   8   9   0       41.64       42.09     24.01 o 
   9   9   0      285.92      307.84     21.29 o 
  10   9   0      138.17      158.84     70.88 o 
  11   9   0      456.07      383.41     94.17 o 
  12   9   0      468.74      458.69     97.02 o 
  13   9   0       65.04      -46.56     76.57 o 
   0  10   0      108.39      117.11     37.21 o 
   1  10   0       15.44       99.74     24.29 o 
   2  10   0      969.66      963.31     47.27 o 
   3  10   0        5.87       35.74     19.48 o 
   4  10   0       24.44       63.62     21.81 o 
   5  10   0      473.90      510.92     41.67 o 
   6  10   0     1144.37     1075.74     56.58 o 
   7  10   0      100.15       90.02     24.40 o 
   8  10   0      117.81       91.29     21.04 o 
   9  10   0      152.14      226.05     39.06 o 
  10  10   0        7.67       87.95     74.50 o 
  11  10   0      336.01      222.22     91.06 o 
  12  10   0      175.37       20.18     90.54 o 
  13  10   0      448.48      323.90    116.94 o 
   1  11   0      295.91      246.22     36.98 o 
   2  11   0     1386.84     1371.63     60.97 o 
   3  11   0      560.68      512.69     46.13 o 
   4  11   0      588.49      612.03     49.38 o 
   5  11   0      120.98      108.46     28.11 o 
   6  11   0      118.10       82.61     40.83 o 
   7  11   0        0.11       58.69     26.73 o 
   8  11   0      461.83      475.18     51.87 o 
   9  11   0      125.08       57.69     78.12 o 
  10  11   0      152.19       57.43     81.23 o 
  11  11   0        7.44       57.43    131.41 o 
  12  11   0       11.61       50.44     97.26 o 
   0  12   0      779.19      647.69     79.56 o 
   1  12   0       33.00       64.52     41.53 o 
   2  12   0     1128.95     1127.66     65.91 o 
   3  12   0      110.05       65.23     32.09 o 
   4  12   0      540.05      516.75     46.50 o 
   5  12   0       10.35       12.69     34.14 o 
   6  12   0       59.48       47.67     48.40 o 
   7  12   0       88.04      131.97     90.54 o 
   8  12   0       64.41       81.74     74.76 o 
   9  12   0     1060.55     1214.56    166.37 o 
  10  12   0       16.26       37.25     91.31 o 
   1  13   0     1005.21     1012.51    150.72 o 
   2  13   0      165.58      211.65     60.18 o 
   3  13   0        0.00      -40.84     40.84 o 
   4  13   0      131.96       99.13     50.76 o 
   5  13   0        5.54       18.21     47.06 o 
   6  13   0      218.68      179.96     44.21 o 
   7  13   0       88.70      146.16    129.34 o 
   8  13   0       20.68      -67.77     88.21 o 
   9  13   0      435.31      335.28    121.85 o 
   0  14   0      979.22      958.13    134.55 o 
   1  14   0       10.98       54.06     53.32 o 
   2  14   0        0.01       90.22     80.97 o 
   3  14   0      256.28      318.52     64.79 o 
   4  14   0      115.26      144.57     53.16 o 
   5  14   0      101.51       26.87     53.15 o 
   6  14   0      409.41      257.93    105.29 o 
   7  14   0      145.97      115.37    108.39 o 
   1  15   0       14.02       88.60     57.96 o 
   2  15   0        6.36      -62.27     84.59 o 
   3  15   0       15.04      114.94     68.39 o 
   4  15   0      389.83      270.60    115.12 o 
   5  15   0      912.93     1126.79    186.29 o 
 -17   1   1       41.06       11.90     65.48 o 
 -16   1   1      221.71       92.68     66.83 o 
 -15   1   1      483.07      452.29     52.03 o 
 -14   1   1      225.31      206.30     27.23 o 
 -13   1   1      911.17      895.51     36.45 o 
 -12   1   1       35.37       38.79     12.02 o 
 -11   1   1     1344.14     1303.14     35.95 o 
 -10   1   1       21.96       10.69     11.86 o 
  -9   1   1      697.44      740.66     43.77 o 
  -8   1   1      757.63      803.01     30.36 o 
  -7   1   1     1965.26     1990.64     52.91 o 
  -6   1   1      402.22      386.78     14.85 o 
  -5   1   1     4267.43     4000.58     73.83 o 
  -4   1   1      178.78      251.61     10.85 o 
  -3   1   1      467.29      532.70     11.44 o 
  -2   1   1    10287.78     9347.44    151.96 o 
   1   1   1      469.10      455.18     13.24 o 
   2   1   1      134.24      234.20     10.82 o 
   3   1   1     6808.22     6490.43    100.45 o 
   4   1   1       65.55      125.35     10.39 o 
   5   1   1     2049.05     2094.88     42.92 o 
   6   1   1      969.55     1026.04     32.34 o 
   7   1   1     4582.03     4477.31     84.68 o 
   8   1   1     1032.05     1033.75     31.61 o 
   9   1   1     4869.37     4956.66    101.36 o 
  10   1   1      911.30      923.40     36.15 o 
  11   1   1     1011.22      982.46     36.96 o 
  12   1   1       41.93       32.02     18.33 o 
  13   1   1      138.94       85.08     23.33 o 
  14   1   1      350.39      414.06     48.55 o 
  15   1   1      120.77      149.09     55.71 o 
  16   1   1      226.79      233.17     56.68 o 
 -16   2   1      233.49      228.58     49.63 o 
 -15   2   1       54.17      145.51     42.02 o 
 -14   2   1       20.32       44.78     20.96 o 
 -13   2   1      110.67       98.76     17.43 o 
 -12   2   1      993.77      945.02     34.82 o 
 -11   2   1     3940.50     3990.82     77.62 o 
 -10   2   1        7.51       34.94     11.07 o 
  -9   2   1       60.24       53.87     10.66 o 
  -8   2   1     1620.22     1597.40     45.18 o 
  -7   2   1      265.74      238.04     13.45 o 
  -6   2   1      646.78      575.33     17.39 o 
  -5   2   1    12129.45    12090.96    175.45 o 
  -4   2   1    15546.53    15112.51    216.32 o 
  -3   2   1    11793.02    10723.12    204.05 o 
  -2   2   1      594.63      605.04     26.62 o 
  -1   2   1     6034.92     5866.08    110.62 o 
   0   2   1    12581.86    12474.14    225.80 o 
   1   2   1     4369.89     4218.53     82.10 o 
   2   2   1        9.28       57.23      6.54 o 
   3   2   1    20252.93    19973.15    317.41 o 
   4   2   1      241.39      239.16     10.48 o 
   5   2   1     3884.24     3524.17     59.94 o 
   6   2   1     2539.40     2401.67     48.27 o 
   7   2   1        2.79       14.87      9.63 o 
   8   2   1     3147.01     2934.15     62.49 o 
   9   2   1     3282.99     3280.24     99.33 o 
  10   2   1      590.05      571.76     28.21 o 
  11   2   1       48.56       62.51     18.16 o 
  12   2   1     2444.78     2505.35     71.61 o 
  13   2   1      649.64      631.45     39.45 o 
  14   2   1       27.73      -26.30     26.92 o 
  15   2   1        6.07       20.11     26.88 o 
  16   2   1       90.98       73.11     42.61 o 
 -16   3   1      217.12      300.21     58.76 o 
 -15   3   1      819.37      782.59     69.93 o 
 -14   3   1      950.48     1053.10    131.18 o 
 -13   3   1      837.69      887.05     37.87 o 
 -12   3   1      884.21      923.74     34.03 o 
 -11   3   1       11.32       17.15     11.73 o 
 -10   3   1     1068.23     1097.56     28.34 o 
  -9   3   1      110.17      100.33     10.81 o 
  -8   3   1       40.33       76.16     10.23 o 
  -7   3   1     4889.69     4932.86    105.48 o 
  -6   3   1      246.77      207.42     12.28 o 
  -5   3   1     1103.99     1173.29     24.85 o 
  -4   3   1     4526.08     4135.25    226.62 o 
  -3   3   1     7865.30     7909.53    145.82 o 
  -2   3   1     5901.54     5691.00    110.25 o 
  -1   3   1    18609.97    17299.95    277.82 o 
   0   3   1      295.46      369.09     14.06 o 
   1   3   1     1300.92     1171.13     36.19 o 
   2   3   1      953.02     1110.16     34.98 o 
   3   3   1    12746.80    12353.73    220.97 o 
   4   3   1     3692.38     3409.26     74.70 o 
   5   3   1       74.75      131.76     11.74 o 
   6   3   1       40.05       65.11      9.72 o 
   7   3   1     1134.38     1068.93     30.67 o 
   8   3   1     4470.53     4414.37     92.69 o 
   9   3   1      598.08      587.07     28.75 o 
  10   3   1      592.32      613.60     35.51 o 
  11   3   1     1511.63     1631.89     55.47 o 
  12   3   1      293.96      281.67     24.17 o 
  13   3   1      285.29      266.08     28.78 o 
  14   3   1      489.37      482.29    101.97 o 
  15   3   1      136.64        6.54     44.90 o 
  16   3   1       26.83       50.20     39.21 o 
 -16   4   1      138.45      183.41     90.02 o 
 -15   4   1       22.19       93.64     80.71 o 
 -14   4   1      102.93      -16.30     74.76 o 
 -13   4   1      853.14      758.11     91.59 o 
 -12   4   1     1207.25     1289.62     81.98 o 
 -11   4   1        0.35       -7.66     24.44 o 
 -10   4   1     1779.11     1505.94     69.73 o 
  -9   4   1        1.23       44.06     22.13 o 
  -8   4   1       34.02       40.77     16.85 o 
  -7   4   1     2759.29     2571.26     69.39 o 
  -6   4   1      151.61      150.67     27.87 o 
  -5   4   1     1586.59     1538.90     31.19 o 
  -4   4   1      461.54      423.05     14.53 o 
  -3   4   1     1984.87     2182.26     49.44 o 
  -2   4   1     4546.16     4328.41     88.92 o 
  -1   4   1    33748.77    33027.48    565.84 o 
   0   4   1    12963.38    12273.55    234.31 o 
   1   4   1      173.10      273.81     14.83 o 
   2   4   1     6672.92     6617.31    132.63 o 
   3   4   1     5127.57     4647.56     97.53 o 
   4   4   1     5222.01     5216.70    108.41 o 
   5   4   1      275.35      436.43     29.70 o 
   6   4   1     2215.41     2313.12     56.97 o 
   7   4   1     7223.11     7536.74    135.35 o 
   8   4   1     2568.88     2571.48     62.64 o 
   9   4   1      689.79      672.57     30.19 o 
  10   4   1      156.35      139.77     28.94 o 
  11   4   1      327.22      326.97     45.59 o 
  12   4   1      444.82      365.72     29.13 o 
  13   4   1        2.43       -2.69     25.37 o 
  14   4   1      472.65      467.23     88.22 o 
  15   4   1       12.64       -0.05     46.05 o 
  16   4   1      654.62      419.90    116.42 o 
 -16   5   1       36.45      113.04     77.35 o 
 -15   5   1      135.73      -45.27     55.10 o 
 -14   5   1       55.86       45.53     52.25 o 
 -13   5   1      239.10      203.34     65.45 o 
 -12   5   1       92.56       23.02     62.60 o 
 -11   5   1      927.08      921.21     98.71 o 
 -10   5   1       87.58       56.99     36.53 o 
  -9   5   1     2592.45     2541.23     84.72 o 
  -8   5   1       88.43       87.12     23.30 o 
  -7   5   1      132.42      159.97     22.12 o 
  -6   5   1    11140.19    11041.03    173.52 o 
  -5   5   1       17.16       32.71      9.27 o 
  -4   5   1     3129.77     3313.37     92.90 o 
  -3   5   1      618.82      653.35     21.60 o 
  -2   5   1      967.79     1035.99     34.71 o 
  -1   5   1    11261.24    11132.52    208.82 o 
   0   5   1      549.79      538.83     19.84 o 
   1   5   1      488.03      515.61     33.73 o 
   2   5   1       44.53       84.77     14.49 o 
   3   5   1      164.63      148.64     17.07 o 
   4   5   1       91.50      100.96     12.45 o 
   5   5   1     7320.40     7580.21    190.11 o 
   6   5   1     7745.34     8109.24    149.06 o 
   7   5   1       54.75       87.41     14.82 o 
   8   5   1      394.10      406.82     33.00 o 
   9   5   1        8.48       35.72     14.05 o 
  10   5   1     1096.64     1093.30     40.61 o 
  11   5   1      535.90      601.61     37.16 o 
  12   5   1      332.23      277.75     47.10 o 
  13   5   1       11.71       39.58     56.13 o 
  14   5   1       12.60       52.99     47.18 o 
  15   5   1      247.56      229.43     61.76 o 
 -15   6   1      547.61      712.50    120.56 o 
 -14   6   1      208.84      209.28     98.04 o 
 -13   6   1     1515.05     1342.82    154.75 o 
 -12   6   1      579.19      718.21    102.71 o 
 -11   6   1       11.83      -31.69     42.44 o 
 -10   6   1      792.68      805.68     58.99 o 
  -9   6   1       31.07       43.30     30.65 o 
  -8   6   1      150.04      121.92     28.13 o 
  -7   6   1     3653.41     3711.38     90.00 o 
  -6   6   1     9024.76     9495.31    170.11 o 
  -5   6   1     2300.77     2334.80     88.13 o 
  -4   6   1      302.87      317.58     32.45 o 
  -3   6   1      883.48      889.98     30.82 o 
  -2   6   1     1459.92     1431.82     44.61 o 
  -1   6   1     3841.20     3689.29     81.05 o 
   0   6   1      126.39      139.68     14.06 o 
   1   6   1     2059.53     1892.71     49.04 o 
   2   6   1     1106.36      979.42     33.09 o 
   3   6   1    10892.41    10258.95    197.18 o 
   4   6   1      297.12      331.37     29.31 o 
   5   6   1       11.10      138.48     17.72 o 
   6   6   1       44.74       56.56     14.71 o 
   7   6   1     9323.49    10014.69    309.26 o 
   8   6   1      693.84      753.90     35.77 o 
   9   6   1       18.98       37.48     24.24 o 
  10   6   1      254.48      252.77     31.15 o 
  11   6   1      229.21      213.27     24.84 o 
  12   6   1     2897.83     2899.84    117.84 o 
  13   6   1      278.94      162.60     55.67 o 
  14   6   1       36.61      -33.29     48.27 o 
  15   6   1       95.20       16.30     68.81 o 
 -15   7   1     1348.06     1188.75    173.11 o 
 -14   7   1        0.63      -62.34     62.34 o 
 -13   7   1      838.82      772.58    135.32 o 
 -12   7   1       10.43      -56.39     56.39 o 
 -11   7   1       32.11       13.45     73.47 o 
 -10   7   1     4178.62     4431.18    199.69 o 
  -9   7   1      397.73      317.80     42.87 o 
  -8   7   1       94.31      104.24     30.26 o 
  -7   7   1      313.80      374.09     38.99 o 
  -6   7   1     6024.21     6358.88    127.65 o 
  -5   7   1       27.35       84.91     15.19 o 
  -4   7   1      104.18      117.91     15.50 o 
  -3   7   1      748.81      773.71     31.37 o 
  -2   7   1        1.08       29.49     15.31 o 
  -1   7   1      158.30      149.70     17.66 o 
   0   7   1      327.50      325.45     24.67 o 
   1   7   1      234.07      255.22     18.25 o 
   2   7   1      763.15      711.91     28.89 o 
   3   7   1     3718.53     3712.43     77.51 o 
   4   7   1     2490.00     2505.73     80.32 o 
   5   7   1      561.18      522.53     27.31 o 
   6   7   1      775.80      720.50     48.74 o 
   7   7   1      145.60      152.92     18.10 o 
   8   7   1       53.84       29.35     14.89 o 
   9   7   1      159.13      196.95     24.02 o 
  10   7   1      643.62      706.56     42.04 o 
  11   7   1      316.16      396.89     31.02 o 
  12   7   1       66.77       61.66     45.70 o 
  13   7   1      402.93      408.07     73.40 o 
  14   7   1      277.22       82.78    109.17 o 
  15   7   1      212.20       75.54    111.76 o 
 -14   8   1       18.31       82.26     88.99 o 
 -13   8   1       33.02       53.03     72.95 o 
 -12   8   1        4.67        3.36     79.93 o 
 -11   8   1       26.90       10.09     56.91 o 
 -10   8   1      944.58     1013.26    114.63 o 
  -9   8   1      446.83      392.47     81.24 o 
  -8   8   1      701.18      632.31     70.18 o 
  -7   8   1     3361.98     3540.70    102.38 o 
  -6   8   1     1102.08     1169.02     42.84 o 
  -5   8   1     3972.85     4035.41    117.86 o 
  -4   8   1       64.41      109.41     17.56 o 
  -3   8   1      409.98      313.02     31.29 o 
  -2   8   1       17.05       71.76     17.16 o 
  -1   8   1     3787.53     3739.08     90.71 o 
   0   8   1       56.88       81.22     17.91 o 
   1   8   1       72.66       75.69     16.94 o 
   2   8   1      177.95      143.59     21.01 o 
   3   8   1     4999.57     4937.64    107.72 o 
   4   8   1     1741.31     1743.88     50.13 o 
   5   8   1       28.98       49.62     17.02 o 
   6   8   1      113.45      140.78     23.13 o 
   7   8   1     3577.73     3440.58    124.72 o 
   8   8   1     1117.27     1165.80     47.05 o 
   9   8   1      279.78      199.68     84.28 o 
  10   8   1       59.14       29.28     20.39 o 
  11   8   1      252.56      187.25    114.60 o 
  12   8   1      540.02      489.96     73.43 o 
  13   8   1       47.51      -13.45     76.83 o 
  14   8   1      373.17      394.78    132.71 o 
 -14   9   1        0.28      115.63    132.19 o 
 -13   9   1      101.46       59.76     86.40 o 
 -12   9   1      278.56      210.32    103.48 o 
 -11   9   1      693.06      751.86    124.19 o 
 -10   9   1      447.70      401.26     94.43 o 
  -9   9   1     1965.11     2033.06    179.88 o 
  -8   9   1        0.05        4.85     14.51 o 
  -7   9   1      228.60      238.86     44.14 o 
  -6   9   1      994.23     1024.80     42.06 o 
  -5   9   1      765.13      754.31     37.91 o 
  -4   9   1      519.05      607.10     32.82 o 
  -3   9   1     5826.16     6004.86    142.22 o 
  -2   9   1     4856.83     4979.97    122.17 o 
  -1   9   1        2.32       53.97     22.82 o 
   0   9   1       22.88      108.31     25.02 o 
   1   9   1      557.41      570.36     33.92 o 
   2   9   1     1017.33      968.59     43.04 o 
   3   9   1      878.45      903.13     40.08 o 
   4   9   1     2057.13     2110.71     66.90 o 
   5   9   1      783.16      676.14     35.40 o 
   6   9   1      565.17      553.36     37.90 o 
   7   9   1      533.53      505.52     30.89 o 
   8   9   1      579.06      579.44     40.30 o 
   9   9   1      427.15      480.08     55.56 o 
  10   9   1      157.88      194.03     47.56 o 
  11   9   1        0.78      -64.15     64.15 o 
  12   9   1       94.54       57.17     73.98 o 
  13   9   1      135.87      -43.46     76.83 o 
 -13  10   1      165.77       39.84     86.66 o 
 -12  10   1      436.64      394.79    103.74 o 
 -11  10   1       56.98      -16.81     70.62 o 
 -10  10   1        2.62      -16.81     64.15 o 
  -9  10   1      106.53       -3.36     57.69 o 
  -8  10   1        9.30       38.12     17.68 o 
  -7  10   1      896.93      830.63     44.52 o 
  -6  10   1        7.72      -17.04     25.24 o 
  -5  10   1      863.05      857.01     44.89 o 
  -4  10   1      459.36      457.52     31.95 o 
  -3  10   1       18.80       20.04     19.08 o 
  -2  10   1       27.38       33.42     19.27 o 
  -1  10   1     4437.72     4463.51    122.78 o 
   0  10   1     1730.09     1818.03     64.13 o 
   1  10   1     2065.29     2129.12     79.73 o 
   2  10   1        0.04      -10.31     26.11 o 
   3  10   1      345.17      302.50     31.10 o 
   4  10   1      492.04      443.56     40.33 o 
   5  10   1      570.64      618.11     42.83 o 
   6  10   1       20.78       10.86     30.18 o 
   7  10   1        4.10       23.73     20.87 o 
   8  10   1      426.53      440.39     33.78 o 
   9  10   1     1094.14     1104.05     75.18 o 
  10  10   1      205.99      288.18    112.01 o 
  11  10   1       46.02       26.90     74.24 o 
  12  10   1       99.51       84.07     87.44 o 
 -12  11   1      215.00       36.73     97.27 o 
 -11  11   1      168.01      184.96    100.89 o 
 -10  11   1       26.40      -50.70     74.24 o 
  -9  11   1      190.68       20.44     67.78 o 
  -8  11   1      254.05      248.47     37.07 o 
  -7  11   1      767.47      939.93     64.50 o 
  -6  11   1     1678.73     1663.46     76.35 o 
  -5  11   1     1756.15     1840.32     78.74 o 
  -4  11   1      459.52      495.02     41.11 o 
  -3  11   1     1150.27     1081.55     54.16 o 
  -2  11   1       14.54       10.36     22.51 o 
  -1  11   1      638.53      650.98     70.32 o 
   0  11   1      769.71      821.37     48.89 o 
   1  11   1      748.74      706.84     58.52 o 
   2  11   1      850.60      972.75     58.45 o 
   3  11   1       45.64       67.42     28.01 o 
   4  11   1     1055.25     1211.72     63.06 o 
   5  11   1      189.14      232.52     39.30 o 
   6  11   1      226.13      233.37     40.68 o 
   7  11   1      214.37      251.32     66.49 o 
   8  11   1      498.97      672.80     62.23 o 
   9  11   1       30.17      132.70    105.54 o 
  10  11   1       60.64      -47.60     88.21 o 
  11  11   1      205.02      236.70    111.50 o 
  12  11   1        6.40       20.18     84.07 o 
 -11  12   1       53.47       53.81     97.52 o 
 -10  12   1       61.98       -6.73     91.06 o 
  -9  12   1       18.96       -3.36     74.50 o 
  -8  12   1       61.43      -37.25     74.76 o 
  -7  12   1       61.09       68.27     29.89 o 
  -6  12   1        9.84       30.37     25.63 o 
  -5  12   1       28.78      126.60     46.56 o 
  -4  12   1      228.34      281.72     99.02 o 
  -3  12   1       21.01        1.48     31.61 o 
  -2  12   1        0.49       14.45     29.01 o 
  -1  12   1      111.36       73.16     41.93 o 
   0  12   1     1836.60     1686.86     83.53 o 
   1  12   1      175.70      164.65     36.27 o 
   2  12   1       16.66       11.13     31.27 o 
   3  12   1     1507.68     1558.23    138.85 o 
   4  12   1        2.26       63.38     30.04 o 
   5  12   1     2064.70     2218.30     99.85 o 
   6  12   1        7.72       28.41     63.12 o 
   7  12   1      674.20      587.43     78.65 o 
   8  12   1       24.92      -71.40     78.38 o 
   9  12   1       70.52      125.72     91.83 o 
  10  12   1      572.78      528.55    122.11 o 
  -9  13   1      119.94      128.57     98.04 o 
  -8  13   1        5.34      138.91     98.30 o 
  -7  13   1      135.46      220.92     95.20 o 
  -6  13   1       40.47       37.43     44.63 o 
  -5  13   1       14.74       86.12     59.50 o 
  -4  13   1        2.54       59.10     61.05 o 
  -3  13   1      328.70      402.36     70.66 o 
  -2  13   1       20.00       27.33     55.82 o 
  -1  13   1       34.66       26.51     54.62 o 
   0  13   1      319.90      357.99     62.35 o 
   1  13   1      151.70      244.29     56.61 o 
   2  13   1       19.40      -19.87     52.87 o 
   3  13   1      656.76      680.34     69.88 o 
   4  13   1      271.71      281.19     72.18 o 
   5  13   1      144.34       73.47     58.38 o 
   6  13   1      116.08      107.91     44.41 o 
   7  13   1       26.15      102.18     98.82 o 
   8  13   1       86.80       50.96    108.65 o 
   9  13   1       44.32      -37.25     91.57 o 
  -7  14   1      463.22      477.83    128.84 o 
  -6  14   1      136.92       47.60    122.10 o 
  -5  14   1      208.45      119.14     46.55 o 
  -4  14   1       49.74       -4.38     42.09 o 
  -3  14   1      223.38      223.10     86.53 o 
  -2  14   1        1.88       13.66     68.69 o 
  -1  14   1      173.48      200.05     62.67 o 
   0  14   1        2.22      -19.81     46.31 o 
   1  14   1      221.54       94.89     54.09 o 
   2  14   1       19.24       -2.67     52.88 o 
   3  14   1      364.73      362.53    139.05 o 
   4  14   1      376.20      318.29     72.31 o 
   5  14   1      228.68      190.07     57.82 o 
   6  14   1      196.75       74.76    132.45 o 
   7  14   1      217.11      -40.61     88.21 o 
  -5  15   1       99.84        6.73    101.40 o 
  -4  15   1      115.24       23.86     53.20 o 
  -3  15   1        3.20      -58.46     58.46 o 
  -2  15   1       69.44       28.38     81.87 o 
  -1  15   1       51.07       52.80     97.14 o 
   0  15   1      115.94       49.58     63.51 o 
   1  15   1      429.09      571.92     86.43 o 
   2  15   1      514.42      577.12    128.58 o 
   3  15   1      141.72      133.52     93.13 o 
   4  15   1       78.31      193.14     99.08 o 
 -17   0   2      259.08      181.86    102.96 o 
 -16   0   2       10.53       13.71     75.79 o 
 -15   0   2       11.60       18.41     34.00 o 
 -14   0   2     4692.74     5103.96    187.74 o 
 -13   0   2        2.06      -11.41     17.51 o 
 -12   0   2     3053.29     3133.99    116.61 o 
 -11   0   2     3091.10     3179.74    100.59 o 
 -10   0   2     1667.85     1610.65     57.42 o 
  -9   0   2     3016.85     2924.11     85.27 o 
  -8   0   2      406.33      345.47     53.74 o 
  -7   0   2     3992.71     3771.72     97.44 o 
  -6   0   2     1101.65     1059.01     45.80 o 
  -5   0   2    43304.95    44871.35   1083.40 o 
  -4   0   2     1841.64     1596.29     54.45 o 
  -3   0   2      284.06      260.41     25.10 o 
  -2   0   2       65.73       91.23      7.13 o 
  -1   0   2    15560.50    15761.40    318.46 o 
   0   0   2       66.17      169.83     14.75 o 
   1   0   2    51255.12    50927.91   1191.12 o 
   2   0   2     1052.99      995.67     57.11 o 
   3   0   2      155.37      205.42     15.39 o 
   4   0   2      301.07      288.20     60.16 o 
   5   0   2     3489.84     3290.70    155.03 o 
   6   0   2    30318.13    31838.37   1288.36 o 
   7   0   2        0.43        9.47     16.83 o 
   8   0   2     1141.09      999.02     43.59 o 
   9   0   2     1505.71     1523.87     88.92 o 
  10   0   2     9945.47    10590.04    267.93 o 
  11   0   2     2164.10     2138.85    129.50 o 
  12   0   2      571.63      706.44     49.40 o 
  13   0   2       28.25       42.56     28.50 o 
  14   0   2      112.26       99.67     43.72 o 
  15   0   2     3078.12     3133.22    188.25 o 
  16   0   2      621.57      528.80     75.55 o 
 -17   1   2        8.48      -15.06     77.29 o 
 -16   1   2      688.54      518.82     88.88 o 
 -15   1   2      324.55      225.93     45.09 o 
 -14   1   2      504.83      445.61     42.01 o 
 -13   1   2        6.10       24.34     16.39 o 
 -12   1   2     1141.93     1177.75     40.50 o 
 -11   1   2       25.74       16.55     13.69 o 
 -10   1   2     1354.30     1363.42     39.92 o 
  -9   1   2        6.63        0.37     10.42 o 
  -8   1   2       69.84       73.50     15.27 o 
  -7   1   2     5948.63     5804.73    136.59 o 
  -6   1   2     3595.41     3306.87     67.09 o 
  -5   1   2      634.05      561.45     21.26 o 
  -4   1   2     9625.00     9204.94    155.09 o 
  -3   1   2     7022.78     6643.25    101.88 o 
  -2   1   2     3923.27     3778.93     59.43 o 
  -1   1   2    19923.65    19601.09    336.29 o 
   0   1   2     1634.63     1614.17     35.82 o 
   1   1   2     2324.53     2383.84     50.01 o 
   2   1   2        5.77      128.96      6.74 o 
   3   1   2      189.87      286.04     13.52 o 
   4   1   2     9325.18     9174.10    158.10 o 
   5   1   2     4577.54     4570.83     84.26 o 
   6   1   2     3168.02     3151.02     74.56 o 
   7   1   2    11853.23    12168.12    200.51 o 
   8   1   2     5004.40     4914.93     94.85 o 
   9   1   2      256.05      241.53     19.61 o 
  10   1   2      475.54      479.54     27.90 o 
  11   1   2     1173.42     1190.41     40.13 o 
  12   1   2      855.52      843.40     38.48 o 
  13   1   2        6.69       31.81     23.06 o 
  14   1   2      142.90      118.63     49.69 o 
  15   1   2       35.14       19.57     35.86 o 
  16   1   2       61.62      141.13     58.60 o 
 -16   2   2      375.16      365.37     52.09 o 
 -15   2   2       41.18       61.77     32.87 o 
 -14   2   2      804.73      869.53     50.26 o 
 -13   2   2     2400.81     2526.57     82.07 o 
 -12   2   2     2064.07     2166.49     62.35 o 
 -11   2   2      644.64      709.74     43.49 o 
 -10   2   2     1282.81     1336.44     37.74 o 
  -9   2   2     7420.42     7637.83    178.59 o 
  -8   2   2      253.82      197.00     17.16 o 
  -7   2   2     1100.76     1035.94     27.08 o 
  -6   2   2     1010.13     1111.67     27.00 o 
  -5   2   2     1002.79     1078.55     61.01 o 
  -4   2   2     4183.57     4135.97     90.02 o 
  -3   2   2      429.26      437.61     97.11 o 
  -2   2   2    11465.27    11293.14    202.88 o 
  -1   2   2      628.31      616.39     21.71 o 
   0   2   2      438.62      446.83     15.15 o 
   1   2   2     2090.29     2163.98     50.22 o 
   2   2   2    73627.20    76040.39   1457.89 o 
   3   2   2     1614.94     1733.66     37.40 o 
   4   2   2     2773.26     2677.43     49.92 o 
   5   2   2        0.08       43.08      9.03 o 
   6   2   2     3472.10     3023.52     61.02 o 
   7   2   2     3399.31     3211.86     67.49 o 
   8   2   2        2.51       22.20     14.71 o 
   9   2   2       82.47       73.98     15.77 o 
  10   2   2      163.96      239.92     33.15 o 
  11   2   2     6454.80     7055.55    156.92 o 
  12   2   2      147.81      116.40     26.67 o 
  13   2   2      110.82       90.37     26.09 o 
  14   2   2      448.09      449.31     45.23 o 
  15   2   2      637.65      705.41     54.46 o 
  16   2   2       22.73       96.80     75.79 o 
 -16   3   2      723.30      816.91     79.53 o 
 -15   3   2      421.19      312.42     56.19 o 
 -14   3   2      185.12      235.88    111.11 o 
 -13   3   2       64.98       39.76      9.32 o 
 -12   3   2      147.09      117.29     13.59 o 
 -11   3   2      293.89      285.79     20.12 o 
 -10   3   2       56.98       58.78      6.98 o 
  -9   3   2     1336.91     1332.64     57.15 o 
  -8   3   2     1647.11     1550.90     59.91 o 
  -7   3   2      107.97       80.46     16.53 o 
  -6   3   2     1895.30     1765.39     58.53 o 
  -5   3   2     2636.79     2561.12    143.65 o 
  -4   3   2     3888.79     3941.93    147.95 o 
  -3   3   2      959.31      882.83     22.07 o 
  -2   3   2    11675.72    11235.84    236.42 o 
  -1   3   2      225.19      267.67     12.51 o 
   0   3   2     8556.88     8498.99    160.36 o 
   1   3   2     8394.83     8450.43    162.05 o 
   2   3   2      811.36      849.66     26.69 o 
   3   3   2    20187.75    20036.79    376.84 o 
   4   3   2     7033.78     7598.58    161.77 o 
   5   3   2      511.47      578.89     25.85 o 
   6   3   2     2422.29     2213.58     50.40 o 
   7   3   2     2397.89     2440.38     78.00 o 
   8   3   2     1403.32     1472.58     56.36 o 
   9   3   2     5953.01     6171.62    179.37 o 
  10   3   2      126.45       94.16     16.96 o 
  11   3   2      495.80      460.67     28.82 o 
  12   3   2      641.64      592.86     34.89 o 
  13   3   2       81.77      113.18     39.28 o 
  14   3   2     1193.25     1306.86    136.04 o 
  15   3   2      790.36      804.61     84.55 o 
  16   3   2      190.41       88.82    146.68 o 
 -16   4   2      266.79      406.93    103.22 o 
 -15   4   2      287.37      223.77     87.44 o 
 -14   4   2      349.03      257.41     71.66 o 
 -13   4   2     2080.06     2253.88    173.93 o 
 -12   4   2      520.10      496.36     57.06 o 
 -11   4   2     3303.73     3252.45    146.60 o 
 -10   4   2      278.11      205.50     38.62 o 
  -9   4   2     5704.70     5962.45    253.78 o 
  -8   4   2     3572.67     3491.70    115.22 o 
  -7   4   2     4135.46     4140.99    125.63 o 
  -6   4   2     8837.78     8915.49    207.69 o 
  -5   4   2      212.28      226.26     31.74 o 
  -4   4   2     2378.13     2761.21     74.18 o 
  -3   4   2     8842.52     8444.42    157.09 o 
  -2   4   2    44082.82    44642.47    761.52 o 
  -1   4   2     1396.50     1430.36     54.05 o 
   0   4   2      385.13      403.03     28.27 o 
   1   4   2     6509.88     6470.46    127.24 o 
   2   4   2    12471.07    12506.63    236.37 o 
   3   4   2        5.20       29.27     10.55 o 
   4   4   2     1298.44     1127.87     37.59 o 
   5   4   2     5426.81     5610.51    103.78 o 
   6   4   2      473.02      388.43     20.26 o 
   7   4   2      221.92      195.65     22.31 o 
   8   4   2     3699.38     3528.07     88.04 o 
   9   4   2      222.97      190.86     20.36 o 
  10   4   2       10.88       47.02     21.43 o 
  11   4   2     1355.71     1475.24     60.08 o 
  12   4   2      719.10      775.99     94.60 o 
  13   4   2      322.83      367.88    109.43 o 
  14   4   2      392.60      456.02     51.04 o 
  15   4   2      331.96      349.50    120.81 o 
  16   4   2       20.89       -4.50     47.09 o 
 -16   5   2       13.49      -35.44     64.67 o 
 -15   5   2        0.37       -6.47     55.10 o 
 -14   5   2        3.84      -52.25     52.25 o 
 -13   5   2      234.99      105.03     72.18 o 
 -12   5   2      582.79      515.12     85.90 o 
 -11   5   2      627.09      544.66     57.47 o 
 -10   5   2     1821.84     1830.69    117.45 o 
  -9   5   2       93.83       40.76     29.12 o 
  -8   5   2     6502.82     6496.37    182.36 o 
  -7   5   2       68.95       90.30     24.86 o 
  -6   5   2       86.06       73.95     28.45 o 
  -5   5   2     6199.36     6607.42    117.06 o 
  -4   5   2       39.51       70.29     12.21 o 
  -3   5   2    13518.31    13760.81    260.92 o 
  -2   5   2     5495.28     5595.77    104.45 o 
  -1   5   2     3667.49     3414.93     77.49 o 
   0   5   2     1603.98     1847.90     47.12 o 
   1   5   2       59.93      121.05     13.96 o 
   2   5   2     2028.85     1965.63     50.44 o 
   3   5   2     1695.20     1540.21     41.15 o 
   4   5   2     1256.98     1290.60     39.20 o 
   5   5   2     2722.58     2859.59     84.08 o 
   6   5   2       13.16       31.01     11.94 o 
   7   5   2      258.69      218.62     18.25 o 
   8   5   2      536.25      497.79     50.24 o 
   9   5   2       98.19       68.34     17.74 o 
  10   5   2     2013.09     2002.08     65.87 o 
  11   5   2        0.03      -14.83     14.83 o 
  12   5   2      847.13      971.07     79.35 o 
  13   5   2      136.62      175.22     37.27 o 
  14   5   2      568.07      666.71    115.65 o 
  15   5   2        0.29      -32.85     82.00 o 
 -15   6   2       97.05       -3.36     65.19 o 
 -14   6   2      839.71      732.99    130.92 o 
 -13   6   2        0.07        0.00     52.77 o 
 -12   6   2     1832.13     1824.88    175.73 o 
 -11   6   2       72.09       50.23     40.27 o 
 -10   6   2      152.55      161.84     47.29 o 
  -9   6   2      328.29      225.60     53.72 o 
  -8   6   2       87.90       32.33     28.68 o 
  -7   6   2     2707.96     2615.24    160.61 o 
  -6   6   2        0.60       67.71     17.22 o 
  -5   6   2       44.14      100.14     14.32 o 
  -4   6   2      652.58      542.26     22.42 o 
  -3   6   2      420.04      345.94     19.62 o 
  -2   6   2     2500.98     2305.48     57.91 o 
  -1   6   2     2813.57     2695.00     58.68 o 
   0   6   2     1762.04     1655.41     44.26 o 
   1   6   2     1072.61      934.74     34.80 o 
   2   6   2     6310.48     6106.69    124.61 o 
   3   6   2     3655.29     3595.50     98.55 o 
   4   6   2     4038.23     3976.03     88.18 o 
   5   6   2     7400.73     7740.67    156.47 o 
   6   6   2      316.62      413.15     28.92 o 
   7   6   2     4136.60     4262.98     97.10 o 
   8   6   2       61.49       79.42     15.26 o 
   9   6   2      639.23      650.45     38.97 o 
  10   6   2        8.90       32.29     19.27 o 
  11   6   2      141.03      157.61     51.45 o 
  12   6   2        1.62        2.30     36.47 o 
  13   6   2      472.90      589.86     96.76 o 
  14   6   2      235.51      434.09    109.43 o 
  15   6   2       32.74        7.66     60.93 o 
 -15   7   2      407.66      518.96    117.45 o 
 -14   7   2        0.61       32.85     68.81 o 
 -13   7   2       86.76      138.66     72.69 o 
 -12   7   2        4.52       23.28     53.03 o 
 -11   7   2      140.47      260.50     86.92 o 
 -10   7   2       22.90       47.34     38.68 o 
  -9   7   2      162.24      134.83     34.69 o 
  -8   7   2      224.26      153.08     53.74 o 
  -7   7   2      783.38      787.88     38.37 o 
  -6   7   2     5145.35     5198.78    155.71 o 
  -5   7   2     2687.04     2777.23     68.03 o 
  -4   7   2       20.81       14.42      9.78 o 
  -3   7   2       26.33       48.34     15.64 o 
  -2   7   2        0.15       26.38     13.71 o 
  -1   7   2        5.48       92.89     14.26 o 
   0   7   2     2422.73     2474.74     87.79 o 
   1   7   2     1135.23     1113.93     45.39 o 
   2   7   2      545.25      606.47     39.40 o 
   3   7   2      489.81      453.12     27.70 o 
   4   7   2     6712.72     6885.48    148.93 o 
   5   7   2       60.08       95.61     18.53 o 
   6   7   2      702.63      722.56     38.67 o 
   7   7   2        7.94      -14.85     14.85 o 
   8   7   2     3279.51     3416.30     88.47 o 
   9   7   2       52.40      136.15     21.87 o 
  10   7   2       14.70       -9.27     16.95 o 
  11   7   2       37.89       57.34     24.73 o 
  12   7   2       68.83      181.34    107.61 o 
  13   7   2       61.30        0.00     76.83 o 
  14   7   2      363.44      367.25    117.97 o 
 -14   8   2      123.48      217.30    118.48 o 
 -13   8   2        1.40       59.50     69.58 o 
 -12   8   2      193.55      239.55     96.49 o 
 -11   8   2     1552.36     1416.35    154.24 o 
 -10   8   2      467.98      387.04     73.99 o 
  -9   8   2      180.07      108.13     54.07 o 
  -8   8   2     2944.64     2679.86    134.92 o 
  -7   8   2       89.69      100.13     33.60 o 
  -6   8   2      266.07      246.07     33.05 o 
  -5   8   2      118.06      141.66     16.53 o 
  -4   8   2     2020.56     2111.03     60.68 o 
  -3   8   2     2366.18     2571.85     70.64 o 
  -2   8   2     5033.37     5260.46    145.73 o 
  -1   8   2     2323.44     2254.81     61.99 o 
   0   8   2      378.76      320.26     22.82 o 
   1   8   2      721.03      670.07     31.48 o 
   2   8   2     2397.48     2509.23     64.00 o 
   3   8   2        5.59       94.72     19.46 o 
   4   8   2     3709.34     3647.58    132.06 o 
   5   8   2      746.34      686.54     37.03 o 
   6   8   2      778.78      662.60     44.55 o 
   7   8   2      595.04      610.18     61.77 o 
   8   8   2      266.66      245.31     26.90 o 
   9   8   2      828.16      756.61     78.13 o 
  10   8   2      608.67      614.00     38.99 o 
  11   8   2     1085.75     1214.94     80.01 o 
  12   8   2        1.10      101.14    111.23 o 
  13   8   2     1902.01     2132.82    153.16 o 
  14   8   2       32.15       -2.95     62.37 o 
 -14   9   2       85.78      -59.50     88.99 o 
 -13   9   2        2.18     -109.42    109.42 o 
 -12   9   2        8.83      -46.82     66.74 o 
 -11   9   2        1.66       90.54     73.72 o 
 -10   9   2       56.17      -30.27     64.15 o 
  -9   9   2      378.03      406.43     84.60 o 
  -8   9   2       49.51       57.54     22.34 o 
  -7   9   2        1.98       34.29     19.49 o 
  -6   9   2      223.14      324.24     23.28 o 
  -5   9   2      543.55      626.18     37.36 o 
  -4   9   2        0.39       19.68     24.05 o 
  -3   9   2      102.46       92.55     20.49 o 
  -2   9   2     1330.10     1399.34     50.85 o 
  -1   9   2     4857.72     5334.16    126.98 o 
   0   9   2      241.63      288.50     27.55 o 
   1   9   2       64.38       75.01     25.24 o 
   2   9   2       80.61       98.50     21.28 o 
   3   9   2       82.65       69.27     20.36 o 
   4   9   2     9124.84     9654.69    202.34 o 
   5   9   2       17.98       19.03     20.40 o 
   6   9   2      409.98      362.67     37.23 o 
   7   9   2        6.83       -4.21     17.17 o 
   8   9   2     1376.46     1525.59     71.04 o 
   9   9   2      181.45      148.63     27.18 o 
  10   9   2        0.02      -24.30     25.28 o 
  11   9   2      426.45      414.24     74.76 o 
  12   9   2      195.67      121.01     80.97 o 
  13   9   2      438.41      406.77    100.77 o 
 -13  10   2       99.36       49.93     86.40 o 
 -12  10   2      657.58      631.80    123.67 o 
 -11  10   2      738.07      654.84    124.19 o 
 -10  10   2        0.48       -3.36     91.06 o 
  -9  10   2      206.83      199.97     94.94 o 
  -8  10   2      756.37      786.02     37.53 o 
  -7  10   2     1035.97     1206.36     47.42 o 
  -6  10   2        5.29       -0.81     20.09 o 
  -5  10   2        2.73        0.27     16.51 o 
  -4  10   2        3.08       27.77     19.27 o 
  -3  10   2     2027.24     2086.77     75.51 o 
  -2  10   2      242.49      291.82     31.66 o 
  -1  10   2      127.40       87.26     23.62 o 
   0  10   2     1282.73     1327.29     56.34 o 
   1  10   2       38.28       36.90     22.32 o 
   2  10   2     2091.27     2054.04     71.86 o 
   3  10   2      404.43      418.65     54.00 o 
   4  10   2       14.94       11.64     18.58 o 
   5  10   2      294.89      352.26     35.96 o 
   6  10   2       31.32        6.42     37.37 o 
   7  10   2      794.19      928.46     62.05 o 
   8  10   2      832.40      994.74     52.08 o 
   9  10   2       37.51       18.75     28.93 o 
  10  10   2       42.28       42.47     50.32 o 
  11  10   2       12.85       29.49     58.77 o 
  12  10   2       79.17       87.95     80.97 o 
 -12  11   2        0.86      -40.10     93.64 o 
 -11  11   2      368.08      373.05    127.80 o 
 -10  11   2        0.01       67.52    114.85 o 
  -9  11   2      509.72      406.70    115.13 o 
  -8  11   2      424.13      411.77     44.80 o 
  -7  11   2     2760.88     2978.98    105.17 o 
  -6  11   2      563.60      621.14     43.16 o 
  -5  11   2      226.37      242.50     37.95 o 
  -4  11   2      206.88      236.57     48.44 o 
  -3  11   2      210.66      165.32     28.36 o 
  -2  11   2       11.98       68.91     29.62 o 
  -1  11   2       40.26       51.11     26.85 o 
   0  11   2      254.92      302.46     35.94 o 
   1  11   2      865.71     1002.37     59.45 o 
   2  11   2      596.20      646.69     48.20 o 
   3  11   2      923.79     1094.42     55.41 o 
   4  11   2        8.72       20.88     30.36 o 
   5  11   2        0.16       69.42     33.49 o 
   6  11   2     1620.58     1851.50     84.40 o 
   7  11   2        7.20       53.21     33.03 o 
   8  11   2        7.64       94.87     50.18 o 
   9  11   2      387.90      323.90     92.10 o 
  10  11   2      255.57      360.62    101.93 o 
  11  11   2      173.88      247.57    132.19 o 
 -10  12   2      365.02      259.74    114.86 o 
  -9  12   2      254.89      291.29    108.39 o 
  -8  12   2      138.57       27.16    115.38 o 
  -7  12   2      140.90      132.30     60.02 o 
  -6  12   2      618.08      835.76     71.74 o 
  -5  12   2       69.37       70.41     40.52 o 
  -4  12   2      217.78      210.00     41.57 o 
  -3  12   2       97.48      140.18     32.14 o 
  -2  12   2       54.59       17.45     38.93 o 
  -1  12   2      221.10      287.24     41.34 o 
   0  12   2      455.47      526.23     46.63 o 
   1  12   2     1496.29     1686.20     80.82 o 
   2  12   2      206.37      140.11     36.80 o 
   3  12   2        5.36       38.57     41.39 o 
   4  12   2        6.74       20.34     33.62 o 
   5  12   2      180.28      109.15    105.29 o 
   6  12   2      919.94      938.78     83.57 o 
   7  12   2        0.16      -28.17     43.55 o 
   8  12   2        5.50      -75.02     75.02 o 
   9  12   2       63.37      -88.47     88.47 o 
  10  12   2      491.11      550.27    169.97 o 
  -9  13   2       71.24       54.06     94.68 o 
  -8  13   2      315.73      430.48    149.27 o 
  -7  13   2      561.11      557.01    115.39 o 
  -6  13   2       76.11       45.17     54.71 o 
  -5  13   2      111.72      111.86     69.33 o 
  -4  13   2      220.32      236.25     53.42 o 
  -3  13   2     1027.36     1445.54    116.95 o 
  -2  13   2      659.78      519.64     66.23 o 
  -1  13   2       19.75      175.95     61.89 o 
   0  13   2        0.00      -27.78     43.59 o 
   1  13   2      162.72      107.88     50.14 o 
   2  13   2      905.09     1022.99    112.16 o 
   3  13   2      188.94       80.27     42.41 o 
   4  13   2      109.91       92.86     62.31 o 
   5  13   2       17.21       21.27     59.63 o 
   6  13   2     1242.17     1318.14    107.39 o 
   7  13   2       89.85       47.60    119.25 o 
   8  13   2        2.67      102.18    122.36 o 
  -7  14   2       87.18      -27.16     91.32 o 
  -6  14   2      233.27      223.77    101.67 o 
  -5  14   2       33.99       15.57     44.79 o 
  -4  14   2      254.47      119.38     51.49 o 
  -3  14   2       26.41      -32.70     43.28 o 
  -2  14   2        8.00        9.55     56.84 o 
  -1  14   2      673.15      772.12     90.53 o 
   0  14   2        1.60      114.61    120.54 o 
   1  14   2      167.71      166.44     63.57 o 
   2  14   2      142.80       42.35     48.45 o 
   3  14   2      416.39      527.79    129.09 o 
   4  14   2       39.56       44.56     47.41 o 
   5  14   2       54.05       55.99     71.97 o 
   6  14   2      174.10       90.00     64.08 o 
   7  14   2        1.19      281.70    118.73 o 
  -5  15   2      147.39       26.90     87.70 o 
  -4  15   2      279.71      165.41     87.57 o 
  -3  15   2      121.51      128.93     64.06 o 
  -2  15   2      168.67      233.90     68.18 o 
  -1  15   2       18.54      -32.59     82.13 o 
   0  15   2      390.72      254.96     74.15 o 
   1  15   2       55.31        0.62    144.09 o 
   2  15   2        2.68       34.32    116.28 o 
   3  15   2        3.58      -52.83     52.83 o 
   4  15   2       69.58       65.62     72.07 o 
 -17   1   3       15.64       32.95    158.05 o 
 -16   1   3      481.47      432.43     80.04 o 
 -15   1   3      290.57      246.04     44.09 o 
 -14   1   3      108.27       89.76     24.28 o 
 -13   1   3      962.60      985.86     36.81 o 
 -12   1   3     2208.42     2404.07     63.83 o 
 -11   1   3      670.50      636.19     29.68 o 
 -10   1   3     1339.40     1336.09     40.26 o 
  -9   1   3      382.20      322.96     21.17 o 
  -8   1   3    10331.10    10336.42    221.52 o 
  -7   1   3       63.68       88.71      9.59 o 
  -6   1   3      140.68      207.20     11.00 o 
  -5   1   3       52.35      117.61      9.34 o 
  -4   1   3     2419.07     2191.27     45.41 o 
  -3   1   3    10838.60    10552.57    157.92 o 
  -2   1   3     6358.19     6077.19     93.34 o 
  -1   1   3      265.19      203.97     10.52 o 
   0   1   3      469.22      517.98     20.73 o 
   1   1   3        0.03       65.70      5.48 o 
   2   1   3    29190.39    27750.99    427.51 o 
   3   1   3    18141.04    17752.37    282.02 o 
   4   1   3       13.49       19.32     10.33 o 
   5   1   3      384.24      376.41     19.29 o 
   6   1   3       91.03      101.43     13.06 o 
   7   1   3      920.52      927.10     32.16 o 
   8   1   3     1929.48     2059.05     68.75 o 
   9   1   3     1148.07     1107.53     38.03 o 
  10   1   3      759.74      725.47     49.70 o 
  11   1   3     1145.84     1068.49     42.84 o 
  12   1   3        0.24       45.63     20.91 o 
  13   1   3      352.77      383.86     39.29 o 
  14   1   3       12.27       93.81     33.31 o 
  15   1   3        5.41      -18.89     33.90 o 
  16   1   3        5.77       60.70     49.26 o 
 -16   2   3      113.03       86.62     40.29 o 
 -15   2   3      241.74      186.42     41.23 o 
 -14   2   3       15.69       26.88     26.61 o 
 -13   2   3       22.66        2.95     12.15 o 
 -12   2   3       46.19       36.86     13.27 o 
 -11   2   3     1128.54     1129.58     35.71 o 
 -10   2   3      119.19      160.00     20.22 o 
  -9   2   3     2604.42     2701.36     59.77 o 
  -8   2   3     5899.33     5996.49    108.28 o 
  -7   2   3      169.16      211.44     10.18 o 
  -6   2   3     3250.77     2933.73     72.35 o 
  -5   2   3     1078.54     1111.52     45.43 o 
  -4   2   3       16.49       41.85      6.79 o 
  -3   2   3     1411.90     1353.51     29.73 o 
  -2   2   3    26279.49    25557.76    438.48 o 
  -1   2   3       94.71      145.15      9.74 o 
   0   2   3       78.49       54.12      8.74 o 
   1   2   3      168.59      157.08     12.10 o 
   2   2   3      879.38      770.58     23.44 o 
   3   2   3     7934.89     7282.96    125.71 o 
   4   2   3     1654.55     1805.37     41.06 o 
   5   2   3     4640.25     4357.56     83.24 o 
   6   2   3     4062.01     3975.85     86.87 o 
   7   2   3     1646.51     1437.12     40.81 o 
   8   2   3     1016.18      911.55     33.87 o 
   9   2   3     1054.35     1038.80     40.56 o 
  10   2   3        4.90       19.01     17.43 o 
  11   2   3      576.29      498.06     32.55 o 
  12   2   3      711.06      690.27     41.00 o 
  13   2   3      807.24      869.41     53.50 o 
  14   2   3       31.62        7.03     65.60 o 
  15   2   3      488.98      556.47     52.47 o 
  16   2   3       75.65       16.94     57.65 o 
 -16   3   3       18.37       35.12     48.58 o 
 -15   3   3       64.04       14.93     35.22 o 
 -14   3   3       30.86      129.25     47.51 o 
 -13   3   3      187.50      169.54     36.58 o 
 -12   3   3        0.04       16.32     25.72 o 
 -11   3   3     1981.96     1924.95     81.75 o 
 -10   3   3      158.14      120.72     26.88 o 
  -9   3   3     1315.97     1361.54     60.54 o 
  -8   3   3      385.16      428.50     32.41 o 
  -7   3   3     2392.12     2138.39     61.18 o 
  -6   3   3     4884.15     4839.10    162.81 o 
  -5   3   3       67.67       92.38     16.21 o 
  -4   3   3    19527.65    19565.54    327.52 o 
  -3   3   3     3171.13     3172.93     83.97 o 
  -2   3   3    15638.48    15139.74    272.81 o 
  -1   3   3     3456.34     3194.90     70.40 o 
   0   3   3      221.85      215.55     18.90 o 
   1   3   3     7356.44     7082.95    143.78 o 
   2   3   3     1407.15     1342.04     37.64 o 
   3   3   3     3570.98     3323.21     66.61 o 
   4   3   3     9241.44     9345.84    158.78 o 
   5   3   3        1.07       13.73     13.40 o 
   6   3   3      500.08      571.08     23.84 o 
   7   3   3       41.35       41.04     16.32 o 
   8   3   3      660.53      581.34     37.87 o 
   9   3   3     2064.89     2076.46     58.95 o 
  10   3   3      110.83       81.37     18.70 o 
  11   3   3       46.43       32.56     20.03 o 
  12   3   3       80.53       44.94     32.22 o 
  13   3   3       32.71       46.79     30.27 o 
  14   3   3       67.22      -15.14     48.14 o 
  15   3   3      286.69      220.54     66.90 o 
  16   3   3       17.47        9.57     75.17 o 
 -16   4   3       23.87       81.39     50.90 o 
 -15   4   3     1119.97     1108.49    146.71 o 
 -14   4   3       20.47       16.30     49.15 o 
 -13   4   3        0.62      -42.68     59.24 o 
 -12   4   3     2438.79     2452.27    140.12 o 
 -11   4   3      613.55      585.85     52.86 o 
 -10   4   3     4668.16     4876.63    177.38 o 
  -9   4   3      124.76      118.32     33.22 o 
  -8   4   3       59.40       57.46     34.64 o 
  -7   4   3     3416.24     3307.22    101.51 o 
  -6   4   3     3330.50     2979.60     88.07 o 
  -5   4   3      430.23      397.50     28.28 o 
  -4   4   3     2845.66     2796.36     52.51 o 
  -3   4   3      588.16      592.02     26.14 o 
  -2   4   3     1349.33     1326.03     34.98 o 
  -1   4   3     3677.79     3410.64     74.75 o 
   0   4   3       66.17      154.92     13.43 o 
   1   4   3     2532.04     2619.50     61.93 o 
   2   4   3      412.60      519.58     32.75 o 
   3   4   3     8046.40     8470.94    163.41 o 
   4   4   3      168.84      189.70     16.21 o 
   5   4   3     4217.25     4551.94    137.16 o 
   6   4   3      464.03      413.52     21.45 o 
   7   4   3      118.20      160.01     16.96 o 
   8   4   3      536.79      546.23     36.37 o 
   9   4   3     2510.20     2446.50     74.42 o 
  10   4   3      482.58      420.94     31.51 o 
  11   4   3      269.58      300.83     44.77 o 
  12   4   3     2092.83     2338.48     98.93 o 
  13   4   3       48.28       16.51     30.51 o 
  14   4   3      772.30      393.79    125.74 o 
  15   4   3       13.95      -32.85     88.73 o 
 -16   5   3       10.46      -64.93     64.93 o 
 -15   5   3       37.86       16.30     55.36 o 
 -14   5   3       24.69       78.64     58.98 o 
 -13   5   3      356.36      283.54     69.33 o 
 -12   5   3      101.82      139.17     49.67 o 
 -11   5   3       99.49       33.37     33.11 o 
 -10   5   3      309.89      258.48     41.57 o 
  -9   5   3     2077.55     2174.45    119.58 o 
  -8   5   3      120.07      175.85     27.24 o 
  -7   5   3     2835.08     2710.42     90.22 o 
  -6   5   3       61.88       60.25     26.07 o 
  -5   5   3     2345.38     2168.04     65.77 o 
  -4   5   3    11934.12    12318.76    227.86 o 
  -3   5   3       48.11       34.42     12.13 o 
  -2   5   3     2683.09     2741.82     75.41 o 
  -1   5   3       46.60       83.16     12.37 o 
   0   5   3      593.38      531.66     40.52 o 
   1   5   3     3761.93     3621.82     80.77 o 
   2   5   3     1231.36     1223.34     39.35 o 
   3   5   3     1241.28     1138.79     39.30 o 
   4   5   3      788.86      658.45     29.26 o 
   5   5   3        9.28       45.20     17.18 o 
   6   5   3     5731.91     5681.47    155.63 o 
   7   5   3      122.90       75.55     16.24 o 
   8   5   3      307.11      314.68     24.47 o 
   9   5   3      649.29      682.28     46.72 o 
  10   5   3      624.39      573.28     36.50 o 
  11   5   3      335.53      378.89     38.79 o 
  12   5   3     1343.03     1488.38    137.28 o 
  13   5   3      790.68      906.87     73.52 o 
  14   5   3       40.18      172.80    109.68 o 
  15   5   3      162.74       26.39     92.35 o 
 -15   6   3       46.76       -3.36     65.19 o 
 -14   6   3     1834.78     1733.18    170.81 o 
 -13   6   3       28.67       23.02     52.77 o 
 -12   6   3       39.87       39.84     69.84 o 
 -11   6   3     1363.21     1340.17    121.89 o 
 -10   6   3     2946.52     2975.55    120.52 o 
  -9   6   3      662.02      565.35     90.19 o 
  -8   6   3      215.38      238.01     30.84 o 
  -7   6   3      369.33      254.97     36.87 o 
  -6   6   3      205.40      195.94      8.91 o 
  -5   6   3     1415.12     1407.08     38.10 o 
  -4   6   3       13.26       31.06     11.58 o 
  -3   6   3      207.95      216.25     19.87 o 
  -2   6   3        5.50       15.48     16.09 o 
  -1   6   3     8377.31     8959.68    171.82 o 
   0   6   3      218.76      198.45     22.88 o 
   1   6   3     6472.65     6311.75    127.33 o 
   2   6   3     2084.02     2090.85     63.37 o 
   3   6   3       83.01      100.88     17.24 o 
   4   6   3     3128.14     2972.08     79.89 o 
   5   6   3     1737.32     1724.55     49.54 o 
   6   6   3        8.48       38.18     16.01 o 
   7   6   3      453.59      453.69     45.86 o 
   8   6   3      545.39      581.47     48.60 o 
   9   6   3      448.21      437.60     41.17 o 
  10   6   3     2730.81     3017.55    102.47 o 
  11   6   3     1217.06     1359.91     68.30 o 
  12   6   3        6.62      -20.27     31.37 o 
  13   6   3      141.40      174.36    107.36 o 
  14   6   3      403.15      476.79    139.96 o 
  15   6   3       68.51      241.87    139.17 o 
 -15   7   3      138.67       55.62    101.41 o 
 -14   7   3      238.62      184.19     78.90 o 
 -13   7   3      511.54      476.29     99.35 o 
 -12   7   3      447.55      529.06     96.50 o 
 -11   7   3      196.92      150.56     67.00 o 
 -10   7   3      419.16      304.86     59.67 o 
  -9   7   3       15.84        1.03     32.27 o 
  -8   7   3       10.57       63.66     31.10 o 
  -7   7   3     6463.87     6635.15    206.94 o 
  -6   7   3        0.59       17.77     15.13 o 
  -5   7   3      367.15      383.57     20.80 o 
  -4   7   3      735.69      664.44     28.77 o 
  -3   7   3     5336.37     5286.32    111.45 o 
  -2   7   3      131.84      218.66     17.75 o 
  -1   7   3     6134.55     6381.58    136.02 o 
   0   7   3    20368.02    20601.91    381.74 o 
   1   7   3      793.54      770.75     42.69 o 
   2   7   3     9029.98     9407.48    189.37 o 
   3   7   3        0.11       46.79     17.66 o 
   4   7   3      923.33      867.43     39.12 o 
   5   7   3      507.56      410.59     42.79 o 
   6   7   3      277.84      254.62     23.85 o 
   7   7   3     1096.88     1194.27     48.86 o 
   8   7   3      661.20      644.72     46.98 o 
   9   7   3     1923.80     1863.01     68.54 o 
  10   7   3      215.20      226.94     64.92 o 
  11   7   3      381.99      261.63     38.61 o 
  12   7   3       66.21       40.61     74.24 o 
  13   7   3       57.27      164.78     97.52 o 
  14   7   3       19.17      137.10    137.10 o 
 -14   8   3      427.29      362.45     98.83 o 
 -13   8   3      282.14       66.23     69.59 o 
 -12   8   3      314.21      296.73    103.22 o 
 -11   8   3       41.17       33.63     56.91 o 
 -10   8   3      894.08      816.08    107.90 o 
  -9   8   3       10.17       37.25     50.70 o 
  -8   8   3      592.50      547.00     51.55 o 
  -7   8   3      543.61      562.41     47.35 o 
  -6   8   3      155.64      144.80     19.25 o 
  -5   8   3        3.08        7.69     26.25 o 
  -4   8   3       57.45      131.69     30.73 o 
  -3   8   3     1999.82     2028.78     61.17 o 
  -2   8   3      722.66      634.43     34.01 o 
  -1   8   3      267.06      228.71     21.53 o 
   0   8   3     1919.29     1968.29     54.89 o 
   1   8   3        2.28      128.27     28.26 o 
   2   8   3       11.87       76.52     19.59 o 
   3   8   3      671.07      611.92     34.59 o 
   4   8   3     1407.74     1258.60     48.57 o 
   5   8   3     6293.73     6367.20    154.26 o 
   6   8   3     1095.50     1063.42     63.23 o 
   7   8   3      158.46      150.58     21.95 o 
   8   8   3      444.22      357.85     47.72 o 
   9   8   3       43.39       75.10     21.99 o 
  10   8   3      427.68      463.98     98.05 o 
  11   8   3      529.98      575.35     59.50 o 
  12   8   3       24.69      -30.52     74.50 o 
  13   8   3      164.66      181.86     97.78 o 
 -14   9   3       19.25       92.35     82.52 o 
 -13   9   3      498.49      574.34    109.69 o 
 -12   9   3       23.13       60.01     73.47 o 
 -11   9   3      581.49      617.56     93.91 o 
 -10   9   3      750.94      465.72     87.71 o 
  -9   9   3       16.63       47.34     54.32 o 
  -8   9   3     1071.39     1079.55    112.56 o 
  -7   9   3        2.59       15.94     22.48 o 
  -6   9   3      139.04      126.56     26.87 o 
  -5   9   3        0.13        0.93     17.92 o 
  -4   9   3     5545.06     5486.74    132.87 o 
  -3   9   3      951.38      905.39     53.63 o 
  -2   9   3      111.20      102.39     23.58 o 
  -1   9   3      126.09       79.21     20.48 o 
   0   9   3      113.21       66.78     22.68 o 
   1   9   3      865.70      821.74     43.47 o 
   2   9   3     2762.50     2872.30     97.35 o 
   3   9   3      425.33      399.87     36.52 o 
   4   9   3        1.65       55.24     22.05 o 
   5   9   3     1631.53     1717.10     66.30 o 
   6   9   3     1886.01     1932.12     80.47 o 
   7   9   3      219.76      211.81     40.40 o 
   8   9   3      336.93      362.35     87.41 o 
   9   9   3       61.73       44.65     62.99 o 
  10   9   3      491.82      595.81     54.57 o 
  11   9   3       22.96       44.23     81.74 o 
  12   9   3      283.42      247.57    108.39 o 
  13   9   3       11.50       68.82     82.65 o 
 -13  10   3      661.71      681.73    139.71 o 
 -12  10   3      218.24      227.39    113.57 o 
 -11  10   3        0.01       50.44    100.88 o 
 -10  10   3      681.49      455.87    118.24 o 
  -9  10   3     2212.69     2042.20    190.24 o 
  -8  10   3       84.62       70.13     16.21 o 
  -7  10   3        0.13       40.09     15.36 o 
  -6  10   3     2228.57     2113.92    108.20 o 
  -5  10   3      791.85      778.69     44.58 o 
  -4  10   3      466.20      401.91     33.83 o 
  -3  10   3      392.84      441.20     33.53 o 
  -2  10   3      313.08      306.35     32.94 o 
  -1  10   3      677.62      567.34     40.08 o 
   0  10   3       55.56       19.56     23.90 o 
   1  10   3     1785.18     1742.77     66.12 o 
   2  10   3     5325.86     5613.42    132.05 o 
   3  10   3      487.92      461.22     37.08 o 
   4  10   3      751.36      774.73     52.21 o 
   5  10   3     2413.36     2493.38     85.76 o 
   6  10   3      135.17      120.53     33.10 o 
   7  10   3       35.62       14.41     29.19 o 
   8  10   3       71.86       96.08     33.84 o 
   9  10   3     1005.08     1042.55    151.88 o 
  10  10   3        6.67      -54.58    112.78 o 
  11  10   3      328.31      200.58     72.76 o 
  12  10   3        0.01       60.04    101.35 o 
 -12  11   3      241.60      254.30    113.83 o 
 -11  11   3      132.84      100.89     80.71 o 
 -10  11   3       71.42       64.15     77.61 o 
  -9  11   3      944.77      871.18    128.85 o 
  -8  11   3      212.66      132.71     98.56 o 
  -7  11   3     1078.40     1104.98     58.36 o 
  -6  11   3       43.33       70.29     26.66 o 
  -5  11   3       13.88      -11.54     22.94 o 
  -4  11   3     2961.35     3080.30    114.07 o 
  -3  11   3      366.24      327.88     45.59 o 
  -2  11   3     3261.19     3406.59    135.11 o 
  -1  11   3        0.80       83.46     26.45 o 
   0  11   3      207.79      183.04     32.86 o 
   1  11   3      428.92      435.70     39.85 o 
   2  11   3      126.15      180.89     31.93 o 
   3  11   3      541.84      487.52     41.60 o 
   4  11   3      177.72      171.76     29.46 o 
   5  11   3      109.93      143.79     48.89 o 
   6  11   3        2.71      -15.90     26.83 o 
   7  11   3      796.40      741.18     60.00 o 
   8  11   3       74.91       35.06     29.93 o 
   9  11   3       48.80        1.14     94.03 o 
  10  11   3       34.07      -52.77     60.36 o 
  11  11   3      162.32      158.58     85.11 o 
 -11  12   3       80.48      -13.45     94.16 o 
 -10  12   3      249.30      121.59     94.42 o 
  -9  12   3      650.17      717.95    138.93 o 
  -8  12   3      206.17       20.44     84.85 o 
  -7  12   3       62.39      -24.18     97.52 o 
  -6  12   3        0.05        5.90     38.28 o 
  -5  12   3      209.94      215.20     53.47 o 
  -4  12   3       55.99       23.06     37.12 o 
  -3  12   3        4.47       30.76     33.97 o 
  -2  12   3     1838.84     1753.57     85.07 o 
  -1  12   3        3.21      -29.31     40.95 o 
   0  12   3     1498.71     1622.87     82.91 o 
   1  12   3     1006.41     1124.06     93.12 o 
   2  12   3      836.40      902.91     65.80 o 
   3  12   3       87.18       36.99     45.79 o 
   4  12   3       45.79       49.78     49.15 o 
   5  12   3       10.57       17.57     59.50 o 
   6  12   3      444.58      444.40     95.98 o 
   7  12   3      134.31      123.14     93.77 o 
   8  12   3       85.72       47.86     85.37 o 
   9  12   3      252.30      252.49    105.81 o 
  10  12   3      202.83      -57.95     91.84 o 
  -9  13   3       64.19      -94.68     94.68 o 
  -8  13   3      391.39      396.59    118.75 o 
  -7  13   3        7.48       -3.36    115.37 o 
  -6  13   3       52.03       58.48     37.27 o 
  -5  13   3        2.70       52.66     41.77 o 
  -4  13   3      312.80      294.70     70.63 o 
  -3  13   3      477.15      573.26     73.67 o 
  -2  13   3      420.31      431.80     95.46 o 
  -1  13   3      219.29      250.76     66.69 o 
   0  13   3      253.49      200.54     52.32 o 
   1  13   3       30.29        7.70     47.61 o 
   2  13   3      174.94      114.08     51.81 o 
   3  13   3      116.08       90.88     56.01 o 
   4  13   3       15.12      -24.66     44.60 o 
   5  13   3      138.94      152.54     87.05 o 
   6  13   3        1.07        2.35     44.57 o 
   7  13   3        3.62       56.40     57.29 o 
   8  13   3        7.89      -95.45     95.45 o 
  -7  14   3        0.52      -10.09     98.04 o 
  -6  14   3       49.53       10.09     81.23 o 
  -5  14   3       49.58       58.93     43.95 o 
  -4  14   3     1273.89     1225.08    112.95 o 
  -3  14   3      515.84      787.08     83.69 o 
  -2  14   3      447.18      452.02     68.86 o 
  -1  14   3        7.15       12.87     48.73 o 
   0  14   3       81.97       73.38     58.30 o 
   1  14   3      297.78      261.82     67.22 o 
   2  14   3        3.96       51.07     69.71 o 
   3  14   3       23.94       -7.71     47.83 o 
   4  14   3      211.89      199.66     78.80 o 
   5  14   3      371.07      266.47     59.86 o 
   6  14   3        4.11       37.99     52.37 o 
  -4  15   3      252.09       -3.36    101.15 o 
  -3  15   3      527.58      408.67     74.63 o 
  -2  15   3      139.96      162.34     83.69 o 
  -1  15   3       70.59      160.37     74.41 o 
   0  15   3      253.25      249.93     93.00 o 
   1  15   3       14.82        1.06     58.91 o 
   2  15   3        0.53      -25.48    151.20 o 
   3  15   3        1.39       12.23     88.86 o 
   4  15   3        0.11       45.17     57.90 o 
 -16   0   4     1610.58     1687.25    224.62 o 
 -15   0   4      105.30      -13.97     76.05 o 
 -14   0   4      816.54      753.23     49.34 o 
 -13   0   4     6260.94     6909.41    277.00 o 
 -12   0   4        6.17        8.74     16.64 o 
 -11   0   4     9392.92    10144.00    258.29 o 
 -10   0   4     1774.58     1786.36     61.95 o 
  -9   0   4      410.52      332.46     26.00 o 
  -8   0   4     8250.63     8617.59    199.55 o 
  -7   0   4     7863.45     7583.06    179.16 o 
  -6   0   4        0.25       25.44     11.76 o 
  -5   0   4      623.12      701.14     25.88 o 
  -4   0   4      115.82       91.05      9.41 o 
  -3   0   4     1742.84     1862.24     50.64 o 
  -2   0   4      347.07      237.61     21.67 o 
  -1   0   4     3057.17     2813.98     93.13 o 
   0   0   4     5012.91     2824.86   1520.70 o 
   1   0   4      291.66      241.81     21.50 o 
   2   0   4    10752.58    10725.83    291.69 o 
   3   0   4    11751.18    11361.27    305.12 o 
   4   0   4      971.09      771.08     52.41 o 
   5   0   4     2548.36     2304.21    112.03 o 
   6   0   4      310.80      368.30     43.21 o 
   7   0   4     3356.13     3493.63    103.88 o 
   8   0   4     2478.18     2332.92    112.89 o 
   9   0   4      299.28      339.65     30.77 o 
  10   0   4     2250.94     2315.04     90.40 o 
  11   0   4     2712.33     2601.91    102.55 o 
  12   0   4     2470.64     2739.77    111.40 o 
  13   0   4      126.04       94.38     50.01 o 
  14   0   4       58.57       55.60     51.72 o 
  15   0   4      124.94       60.29    132.45 o 
  16   0   4      459.26      472.43    103.87 o 
 -16   1   4        5.19      -59.37     59.37 o 
 -15   1   4      165.26       90.71     53.94 o 
 -14   1   4      241.03      180.24     23.42 o 
 -13   1   4     1482.03     1597.81     68.82 o 
 -12   1   4        0.48        2.84     13.40 o 
 -11   1   4      194.79      136.18     15.24 o 
 -10   1   4     2560.54     2478.42     66.16 o 
  -9   1   4     4192.65     4190.40     88.40 o 
  -8   1   4     2756.76     2705.89     59.60 o 
  -7   1   4     2201.86     2031.11     47.98 o 
  -6   1   4     1598.60     1492.98     31.20 o 
  -5   1   4     9794.10    10151.32    217.84 o 
  -4   1   4    41901.89    42212.90    636.23 o 
  -3   1   4    14279.77    13828.21    203.08 o 
  -2   1   4     1042.30      975.69     24.31 o 
  -1   1   4    11569.58    10710.34    177.54 o 
   0   1   4     6535.52     6477.61    129.89 o 
   1   1   4     9764.82     9213.01    154.10 o 
   2   1   4    11664.71    11352.60    221.73 o 
   3   1   4    10811.26    10011.01    169.26 o 
   4   1   4      189.33      183.08     19.73 o 
   5   1   4    17317.78    17214.14    281.55 o 
   6   1   4      664.19      621.15     34.74 o 
   7   1   4      140.97      151.34     17.67 o 
   8   1   4      121.82      128.30     23.35 o 
   9   1   4     1526.48     1493.41     54.38 o 
  10   1   4      640.84      600.01     32.86 o 
  11   1   4        0.11       -1.88     18.08 o 
  12   1   4        0.01       45.71     25.84 o 
  13   1   4      554.54      505.63     43.45 o 
  14   1   4        0.59       25.93     47.64 o 
  15   1   4      102.74       59.36     38.07 o 
  16   1   4       72.56       46.08     72.04 o 
 -16   2   4       17.85       53.29     64.62 o 
 -15   2   4     1508.28     1726.12    190.81 o 
 -14   2   4      222.22      195.93     43.93 o 
 -13   2   4      251.71      210.19     18.63 o 
 -12   2   4     3011.11     3195.81     80.76 o 
 -11   2   4      338.59      316.66     29.52 o 
 -10   2   4      712.81      737.51     24.86 o 
  -9   2   4     2819.74     2724.94     57.97 o 
  -8   2   4      908.71      883.36     26.69 o 
  -7   2   4     4072.12     4157.27     78.71 o 
  -6   2   4      745.24      642.56     17.12 o 
  -5   2   4      913.67      909.38     23.37 o 
  -4   2   4    13183.03    13745.36    222.99 o 
  -3   2   4    31458.44    32224.40    497.99 o 
  -2   2   4     1304.08     1416.61     51.62 o 
  -1   2   4    13535.66    13057.21    244.84 o 
   0   2   4     3436.95     3211.36     72.02 o 
   1   2   4     2461.65     2472.71     57.60 o 
   2   2   4    21150.86    21245.76    338.30 o 
   3   2   4       67.24      186.90     12.60 o 
   4   2   4      934.93     1111.86     36.55 o 
   5   2   4      531.41      460.71     22.21 o 
   6   2   4    14778.22    15660.74    256.10 o 
   7   2   4      160.14      190.08     19.48 o 
   8   2   4        0.15       17.39     14.00 o 
   9   2   4       72.75      100.71     18.97 o 
  10   2   4      317.06      295.40     26.92 o 
  11   2   4        6.01       76.12     20.38 o 
  12   2   4     1205.64     1366.03     71.16 o 
  13   2   4      145.74      152.21     37.55 o 
  14   2   4      200.63      245.49     40.48 o 
  15   2   4      377.98      396.13     51.44 o 
 -16   3   4      121.07      150.08     46.48 o 
 -15   3   4      141.75      111.87     50.02 o 
 -14   3   4     1286.98     1422.99    105.56 o 
 -13   3   4      542.92      484.34     70.89 o 
 -12   3   4       98.66       54.23     25.78 o 
 -11   3   4      471.44      429.70     40.99 o 
 -10   3   4      927.02      843.81     48.18 o 
  -9   3   4     5532.73     5800.97    159.83 o 
  -8   3   4     7509.93     7826.68    246.58 o 
  -7   3   4     1155.67     1037.75     45.81 o 
  -6   3   4     1484.09     1305.76     92.51 o 
  -5   3   4      868.82      837.00     23.16 o 
  -4   3   4     5031.47     5117.20     95.90 o 
  -3   3   4     4344.52     4476.33     92.40 o 
  -2   3   4     1419.00     1364.55     54.27 o 
  -1   3   4    22270.41    21952.77    392.65 o 
   0   3   4    15654.86    15605.25    290.72 o 
   1   3   4    17940.02    17543.18    319.16 o 
   2   3   4    36717.57    37943.43    661.31 o 
   3   3   4     8856.22     9118.83    158.09 o 
   4   3   4        5.22        9.07     10.93 o 
   5   3   4    10468.49    10585.30    184.56 o 
   6   3   4      603.85      594.55     36.57 o 
   7   3   4      270.46      220.49     22.20 o 
   8   3   4     3922.73     3844.89     98.67 o 
   9   3   4     7607.68     7977.44    186.19 o 
  10   3   4        1.16      -12.53     27.07 o 
  11   3   4        0.50        5.00     25.28 o 
  12   3   4        6.91       16.37     39.28 o 
  13   3   4      235.83      356.01     60.30 o 
  14   3   4       24.15       -1.52     74.11 o 
  15   3   4       66.49      162.29     67.90 o 
 -16   4   4      329.53      177.12    101.28 o 
 -15   4   4      109.58      108.39     75.54 o 
 -14   4   4      692.12      607.23     85.90 o 
 -13   4   4      300.48      271.89     56.40 o 
 -12   4   4     2233.40     2347.08    131.16 o 
 -11   4   4       59.07      -50.44     50.44 o 
 -10   4   4     1207.48     1177.43    162.39 o 
  -9   4   4     3717.08     3588.79    145.20 o 
  -8   4   4      257.37      179.82     32.20 o 
  -7   4   4    10403.53    10165.33    250.18 o 
  -6   4   4        0.03       35.42     20.15 o 
  -5   4   4      924.14      989.65     28.57 o 
  -4   4   4     2954.94     2992.67     61.75 o 
  -3   4   4     5682.13     5898.81    119.46 o 
  -2   4   4      429.65      504.94     22.36 o 
  -1   4   4     6355.59     6317.11    130.66 o 
   0   4   4     4003.42     3871.03     85.15 o 
   1   4   4     1268.07     1252.96     37.28 o 
   2   4   4      316.71      328.89     24.12 o 
   3   4   4      255.11      229.39     20.84 o 
   4   4   4    11717.07    12311.70    207.67 o 
   5   4   4      589.85      662.55     34.73 o 
   6   4   4      130.46      121.65     18.27 o 
   7   4   4        8.36       28.99     13.95 o 
   8   4   4      429.49      381.94     29.58 o 
   9   4   4     1772.31     1751.84     77.48 o 
  10   4   4      945.77      931.80     47.58 o 
  11   4   4        4.38       19.35     30.36 o 
  12   4   4      197.32      270.81     80.58 o 
  13   4   4      110.99       23.86     55.10 o 
  14   4   4      108.85      159.98     50.97 o 
  15   4   4      100.65      181.86     95.97 o 
 -16   5   4      150.87       98.04     75.02 o 
 -15   5   4      358.34      255.86     78.65 o 
 -14   5   4      514.82      537.35     98.83 o 
 -13   5   4        4.05       16.56     46.30 o 
 -12   5   4       28.76       51.16     55.10 o 
 -11   5   4       53.58      179.97    115.89 o 
 -10   5   4      774.76      650.69     93.51 o 
  -9   5   4       24.94        8.41     27.91 o 
  -8   5   4      139.10      106.37     24.44 o 
  -7   5   4     1504.23     1425.16     89.69 o 
  -6   5   4        1.33       70.25     20.20 o 
  -5   5   4    11115.34    11378.96    198.38 o 
  -4   5   4    20690.96    22034.40    384.78 o 
  -3   5   4     1083.66     1158.51     36.29 o 
  -2   5   4    10731.45    10990.64    211.87 o 
  -1   5   4      994.44      990.69     33.84 o 
   0   5   4     1277.41     1299.42     40.30 o 
   1   5   4       14.91       65.13     13.61 o 
   2   5   4     2504.48     2770.24     71.15 o 
   3   5   4     5119.60     5276.92    117.28 o 
   4   5   4      292.55      289.15     31.78 o 
   5   5   4    12198.18    12523.46    221.93 o 
   6   5   4     2394.08     2219.46     59.67 o 
   7   5   4     1178.77     1205.05     42.38 o 
   8   5   4      195.48      226.24     32.69 o 
   9   5   4     2126.55     2385.42     78.94 o 
  10   5   4       56.88       86.11     26.59 o 
  11   5   4       28.52       53.68     37.46 o 
  12   5   4      259.84      272.67     42.67 o 
  13   5   4      261.66      375.46     99.86 o 
  14   5   4      741.12      705.29    137.12 o 
  15   5   4       72.15       43.20     89.50 o 
 -15   6   4       86.36       32.85     65.71 o 
 -14   6   4       76.06      -79.16     79.16 o 
 -13   6   4      167.08      -46.56     46.56 o 
 -12   6   4      468.46      450.68     76.84 o 
 -11   6   4      799.59      621.93     79.69 o 
 -10   6   4     1351.95     1259.32     72.83 o 
  -9   6   4     2624.64     2489.79    101.42 o 
  -8   6   4     3895.55     3737.71    131.97 o 
  -7   6   4      703.40      656.76    102.26 o 
  -6   6   4      269.41      225.48     33.65 o 
  -5   6   4     1276.96     1305.71     38.35 o 
  -4   6   4        1.18       -8.89     11.16 o 
  -3   6   4     8417.22     8636.53    175.07 o 
  -2   6   4      705.60      617.89     27.94 o 
  -1   6   4     4678.41     4802.21    106.13 o 
   0   6   4       60.02       88.67     16.04 o 
   1   6   4      219.34      267.39     22.75 o 
   2   6   4     4438.27     4278.57    102.05 o 
   3   6   4        8.76       55.09     18.29 o 
   4   6   4      498.54      508.87     29.51 o 
   5   6   4      119.40      137.88     18.79 o 
   6   6   4      435.29      502.75     37.68 o 
   7   6   4      105.36       88.28     18.53 o 
   8   6   4     1823.20     1883.49     59.84 o 
   9   6   4     1144.70     1093.80     61.07 o 
  10   6   4        4.96       38.79     50.36 o 
  11   6   4       54.90       26.06     33.86 o 
  12   6   4       92.56      142.94     44.10 o 
  13   6   4      442.21      643.92    138.15 o 
  14   6   4        2.49      -87.18     87.18 o 
 -15   7   4       15.30      -23.02     68.81 o 
 -14   7   4       33.45      211.08     79.16 o 
 -13   7   4      131.62      112.79     86.40 o 
 -12   7   4       62.73       90.28     63.38 o 
 -11   7   4      595.44      473.98     87.45 o 
 -10   7   4     1663.20     1686.28    127.98 o 
  -9   7   4      905.42      849.04     56.49 o 
  -8   7   4      288.09      265.94     40.51 o 
  -7   7   4      107.20      129.22     29.96 o 
  -6   7   4      791.78      869.60     29.31 o 
  -5   7   4      867.38      964.21     34.96 o 
  -4   7   4      265.38      299.97     17.46 o 
  -3   7   4     2415.57     2383.05     59.18 o 
  -2   7   4       14.39      114.39     18.14 o 
  -1   7   4      172.34      180.50     21.85 o 
   0   7   4      631.60      642.82     34.66 o 
   1   7   4        7.25       -5.05     15.09 o 
   2   7   4      135.43      159.99     28.71 o 
   3   7   4      777.46      796.19     38.69 o 
   4   7   4     1524.72     1519.38     51.86 o 
   5   7   4      194.98      165.71     26.58 o 
   6   7   4     3199.44     3125.01    107.12 o 
   7   7   4      108.48       60.73     20.17 o 
   8   7   4        3.42       52.46     20.19 o 
   9   7   4      294.98      316.49     50.40 o 
  10   7   4       51.73       57.15     35.67 o 
  11   7   4     1953.14     2194.12    191.26 o 
  12   7   4       27.85       53.79     46.30 o 
  13   7   4      254.29      182.64     91.32 o 
  14   7   4       60.94       23.54    107.61 o 
 -14   8   4      304.63      379.77     95.72 o 
 -13   8   4      318.50      372.27    102.96 o 
 -12   8   4       45.71      -13.45     86.92 o 
 -11   8   4      679.59      598.69     94.18 o 
 -10   8   4      633.09      662.86     91.33 o 
  -9   8   4      103.86       44.24     54.32 o 
  -8   8   4     1115.64     1032.66     67.63 o 
  -7   8   4       13.82       42.81     14.42 o 
  -6   8   4        2.02       12.27     34.50 o 
  -5   8   4      968.25     1020.27     47.97 o 
  -4   8   4       69.12      119.59     19.94 o 
  -3   8   4       22.77        7.15     12.94 o 
  -2   8   4      113.67      101.34     21.17 o 
  -1   8   4     6104.49     6353.05    144.38 o 
   0   8   4      223.40      188.51     22.52 o 
   1   8   4       63.11      109.73     21.29 o 
   2   8   4       93.77      147.21     22.78 o 
   3   8   4     3770.45     3840.10     99.47 o 
   4   8   4     2485.35     2364.43     75.71 o 
   5   8   4      766.01      760.43     41.02 o 
   6   8   4      124.73       90.19     23.01 o 
   7   8   4      277.11      305.17     35.15 o 
   8   8   4     2146.49     2086.64     79.69 o 
   9   8   4        0.40       17.88     39.76 o 
  10   8   4      607.83      562.43     57.17 o 
  11   8   4       59.63       54.18     41.68 o 
  12   8   4        5.97       78.12     95.19 o 
  13   8   4       84.73      105.03    138.91 o 
 -14   9   4       47.06      122.36    118.99 o 
 -13   9   4      271.05      242.92     89.77 o 
 -12   9   4        8.29      -67.00     67.00 o 
 -11   9   4      180.92      107.62     70.62 o 
 -10   9   4       26.93      -13.45     57.43 o 
  -9   9   4        0.03       10.09     57.69 o 
  -8   9   4       52.01       10.35     47.86 o 
  -7   9   4      421.47      417.32     36.35 o 
  -6   9   4     1675.95     1651.31     75.13 o 
  -5   9   4     1706.01     1741.34     61.63 o 
  -4   9   4      119.51      125.75     23.95 o 
  -3   9   4       30.32        5.44     23.86 o 
  -2   9   4       13.27       11.47     18.09 o 
  -1   9   4     1217.75     1233.83     46.30 o 
   0   9   4      454.82      427.86     34.74 o 
   1   9   4     2885.17     2826.79     99.18 o 
   2   9   4     1249.87     1191.67     55.12 o 
   3   9   4      137.69       94.33     25.88 o 
   4   9   4      126.74      102.98     25.51 o 
   5   9   4      522.02      346.77     78.26 o 
   6   9   4      999.92     1012.55     63.50 o 
   7   9   4     1121.57     1108.83     78.55 o 
   8   9   4       34.41       20.41     25.52 o 
   9   9   4      721.81      795.57     72.80 o 
  10   9   4      557.67      491.27     59.63 o 
  11   9   4       33.55      -40.87     95.71 o 
  12   9   4      296.48      275.77    115.64 o 
 -13  10   4       63.02      119.77    126.50 o 
 -12  10   4       86.48       80.45    110.46 o 
 -11  10   4       61.83      -26.90     63.89 o 
 -10  10   4      201.38      104.77     71.14 o 
  -9  10   4      217.10      176.69     98.56 o 
  -8  10   4        0.03       23.80     78.38 o 
  -7  10   4       24.71       29.83     19.29 o 
  -6  10   4     1065.24     1196.37     69.56 o 
  -5  10   4      251.06      229.58     27.95 o 
  -4  10   4      989.30      985.46     61.55 o 
  -3  10   4      905.27      924.66     45.87 o 
  -2  10   4        6.06        9.70     25.54 o 
  -1  10   4       81.56       48.73     20.66 o 
   0  10   4     1837.95     1747.31     64.00 o 
   1  10   4     2926.37     2875.29     88.64 o 
   2  10   4      240.49      183.92     31.22 o 
   3  10   4     2948.99     2953.47     97.43 o 
   4  10   4       37.99       34.63     28.83 o 
   5  10   4      458.45      400.05     49.16 o 
   6  10   4        9.65       22.13     33.01 o 
   7  10   4        3.73       16.78     29.03 o 
   8  10   4      846.44     1057.80     81.75 o 
   9  10   4        0.94      -72.56     72.56 o 
  10  10   4       47.44      109.68     95.97 o 
  11  10   4        2.37       10.35     99.07 o 
  12  10   4      116.42      139.69    119.25 o 
 -12  11   4       14.91      -83.81     90.54 o 
 -11  11   4      522.10      508.37    117.71 o 
 -10  11   4       25.45       84.59     77.86 o 
  -9  11   4       28.51      -61.05     71.14 o 
  -8  11   4      187.95       88.47     68.04 o 
  -7  11   4      138.67      186.86     66.35 o 
  -6  11   4       39.80       29.12     24.44 o 
  -5  11   4     1063.73     1242.79     61.15 o 
  -4  11   4      120.62      206.43     33.84 o 
  -3  11   4       70.72       64.98     36.88 o 
  -2  11   4      198.77      146.92     34.70 o 
  -1  11   4      334.95      387.00     38.27 o 
   0  11   4      440.69      406.79     39.58 o 
   1  11   4        8.05      -12.50     28.34 o 
   2  11   4       48.38        5.22     25.79 o 
   3  11   4      154.49       92.50     29.98 o 
   4  11   4      264.67      327.87     41.27 o 
   5  11   4       70.91        7.36     29.08 o 
   6  11   4     1099.43     1167.53     68.49 o 
   7  11   4        6.46      -18.16     50.44 o 
   8  11   4      228.01      188.41     43.23 o 
   9  11   4       25.46       21.15     41.13 o 
  10  11   4      224.17      140.21    133.49 o 
 -10  12   4        5.14      -47.34    121.58 o 
  -9  12   4      863.27      576.20    135.58 o 
  -8  12   4       96.36      132.45     78.12 o 
  -7  12   4      490.96      415.23    102.19 o 
  -6  12   4       64.69       64.95     76.70 o 
  -5  12   4       28.87       70.43     52.72 o 
  -4  12   4     1658.42     1712.69    101.68 o 
  -3  12   4      217.93      173.45     61.31 o 
  -2  12   4      334.34      363.63     47.31 o 
  -1  12   4      206.47      253.98    140.34 o 
   0  12   4      202.22       13.13     55.23 o 
   1  12   4        5.86        3.36     64.28 o 
   2  12   4      815.37      885.17    152.66 o 
   3  12   4     1061.14     1192.79     76.52 o 
   4  12   4     1020.66      955.05     87.15 o 
   5  12   4     2420.85     2807.26    141.70 o 
   6  12   4       45.60      100.10     44.63 o 
   7  12   4      140.60      181.40     48.45 o 
   8  12   4       67.91      -13.05     44.23 o 
   9  12   4        0.19      -37.90     77.05 o 
  -9  13   4       71.83      273.95    138.65 o 
  -8  13   4       72.63       17.07     84.85 o 
  -7  13   4      638.65      332.71    101.94 o 
  -6  13   4      372.37      254.56    108.66 o 
  -5  13   4        2.32      -21.18     43.11 o 
  -4  13   4        1.61      -48.73     48.73 o 
  -3  13   4       44.45       45.53     39.78 o 
  -2  13   4      465.31      381.93     58.29 o 
  -1  13   4       40.61      106.49     55.07 o 
   0  13   4       43.32       64.02     45.96 o 
   1  13   4        1.32      -48.32     49.42 o 
   2  13   4      285.04      202.43     69.90 o 
   3  13   4      255.19      229.96     65.12 o 
   4  13   4       63.53       42.21     46.36 o 
   5  13   4      117.86      -14.18     50.12 o 
   6  13   4      636.74      548.79     78.87 o 
   7  13   4      263.80      444.06     67.94 o 
   8  13   4       14.73     -105.80    105.80 o 
  -7  14   4      156.84       43.98     98.04 o 
  -6  14   4      493.50      460.24    135.31 o 
  -5  14   4       17.90      111.49     94.68 o 
  -4  14   4       54.32       37.29     48.08 o 
  -3  14   4       40.62       72.88     50.49 o 
  -2  14   4       98.23       52.97     67.00 o 
  -1  14   4       36.13       47.00     66.09 o 
   0  14   4       66.63       22.38     58.11 o 
   1  14   4      196.02      313.38     65.17 o 
   2  14   4       71.14       97.11     54.48 o 
   3  14   4      165.85      253.70     68.62 o 
   4  14   4      517.95      570.63     83.61 o 
   5  14   4       40.87       45.09     65.72 o 
   6  14   4       11.62       19.41     79.03 o 
  -4  15   4      111.61      252.22    151.33 o 
  -3  15   4        0.31      -62.53     77.88 o 
  -2  15   4        0.06       34.40     83.68 o 
  -1  15   4      316.99      288.64    139.70 o 
   0  15   4        6.98        0.17     73.85 o 
   1  15   4       27.83       18.44     81.17 o 
   2  15   4      122.63      151.92     75.52 o 
   3  15   4      189.23      251.26     84.64 o 
 -16   1   5       53.06      101.76     71.53 o 
 -15   1   5      266.03      205.94     49.27 o 
 -14   1   5        6.56       14.81     18.98 o 
 -13   1   5      423.54      405.38     35.33 o 
 -12   1   5      348.86      348.65     36.63 o 
 -11   1   5      194.23      137.53     20.94 o 
 -10   1   5     1237.14     1187.43     36.83 o 
  -9   1   5     1886.02     1772.56     58.62 o 
  -8   1   5     1840.81     1872.67     46.37 o 
  -7   1   5      925.91      918.69     25.46 o 
  -6   1   5     8195.44     8493.20    143.71 o 
  -5   1   5      964.48      978.96     29.77 o 
  -4   1   5      908.52      935.81     26.12 o 
  -3   1   5     2908.54     2905.09     52.94 o 
  -2   1   5    17085.61    17206.57    276.74 o 
  -1   1   5    25525.14    25454.92    401.27 o 
   0   1   5        0.70       94.30     12.27 o 
   1   1   5        7.43       47.24     11.61 o 
   2   1   5     5267.52     5290.10    111.88 o 
   3   1   5     1137.08     1195.36     30.64 o 
   4   1   5       15.51       30.74     10.37 o 
   5   1   5     6120.86     5774.67    111.37 o 
   6   1   5      943.87     1013.32     34.58 o 
   7   1   5     1103.96     1187.05     39.32 o 
   8   1   5      379.82      378.86     31.17 o 
   9   1   5      212.24      190.54     28.47 o 
  10   1   5      275.20      285.70     24.46 o 
  11   1   5        0.95       49.24     20.87 o 
  12   1   5      244.37      227.26     31.16 o 
  13   1   5      858.89      962.87     58.64 o 
  14   1   5      248.69      343.57     43.32 o 
  15   1   5       74.67       78.60     38.71 o 
 -16   2   5      551.49      452.47    111.76 o 
 -15   2   5      127.23       69.08     43.99 o 
 -14   2   5        3.51       33.67     69.38 o 
 -13   2   5      246.72      202.38     27.87 o 
 -12   2   5      550.30      451.70     22.44 o 
 -11   2   5      750.19      739.07     39.44 o 
 -10   2   5      169.86      140.57     11.73 o 
  -9   2   5      162.23      155.94     18.18 o 
  -8   2   5       13.23       13.32     13.31 o 
  -7   2   5     2149.51     2392.16     43.60 o 
  -6   2   5      364.81      406.21     17.05 o 
  -5   2   5     2591.90     2608.61     54.13 o 
  -4   2   5     9084.17     9716.41    163.03 o 
  -3   2   5      333.49      329.74     15.90 o 
  -2   2   5     2107.42     2077.88     43.80 o 
  -1   2   5    14452.44    15010.88    272.71 o 
   0   2   5       37.60       49.38     11.38 o 
   1   2   5     2298.01     2295.16     79.27 o 
   2   2   5     1524.41     1317.66     33.43 o 
   3   2   5     2152.75     2280.24     64.01 o 
   4   2   5     4351.55     4438.13     98.75 o 
   5   2   5      433.52      412.33     24.89 o 
   6   2   5        6.86       15.85     14.29 o 
   7   2   5       13.95       26.28     17.09 o 
   8   2   5     2291.37     2228.62     60.59 o 
   9   2   5      517.04      584.63     33.42 o 
  10   2   5      240.00      233.15     41.82 o 
  11   2   5       77.01       81.85     38.20 o 
  12   2   5       16.35       24.50     35.17 o 
  13   2   5      220.54      186.04     35.71 o 
  14   2   5      299.49      199.40     46.34 o 
  15   2   5        5.23       70.29     44.32 o 
 -16   3   5      328.50      253.14     56.81 o 
 -15   3   5        8.56      -18.88     72.13 o 
 -14   3   5      399.10      277.50     53.76 o 
 -13   3   5      324.13      279.08     73.60 o 
 -12   3   5      163.93      130.31     31.73 o 
 -11   3   5      510.42      545.48     49.37 o 
 -10   3   5     1429.19     1375.25     62.55 o 
  -9   3   5       24.66       41.49     24.60 o 
  -8   3   5      650.14      593.47     36.27 o 
  -7   3   5       68.53       49.34     10.86 o 
  -6   3   5     1003.63     1164.22     39.22 o 
  -5   3   5     5824.73     6297.07    157.59 o 
  -4   3   5      338.06      263.62     14.55 o 
  -3   3   5      829.58      836.56     24.84 o 
  -2   3   5      478.48      507.14     22.06 o 
  -1   3   5     2979.09     2717.38     67.03 o 
   0   3   5     2030.67     1892.68     47.78 o 
   1   3   5      155.89      163.68     15.79 o 
   2   3   5     5821.40     5976.20    126.17 o 
   3   3   5     4909.35     4744.69     90.65 o 
   4   3   5     1470.10     1196.98     62.20 o 
   5   3   5       43.21       88.77     16.78 o 
   6   3   5     2013.36     1856.46     61.69 o 
   7   3   5      106.92       92.34     20.72 o 
   8   3   5     2856.77     2878.76    100.43 o 
   9   3   5      486.86      411.06     36.57 o 
  10   3   5      445.27      421.42     77.56 o 
  11   3   5     1982.85     2000.07     80.34 o 
  12   3   5      468.34      458.28     52.00 o 
  13   3   5      308.37      278.56     61.09 o 
  14   3   5      120.77      151.84     43.70 o 
  15   3   5       23.64      -10.19     70.78 o 
 -16   4   5      424.25      337.87    120.82 o 
 -15   4   5      394.59      268.02     72.95 o 
 -14   4   5      503.97      535.54     83.31 o 
 -13   4   5      108.50       50.19     46.82 o 
 -12   4   5      433.66      410.78     54.44 o 
 -11   4   5        1.09       39.78     44.55 o 
 -10   4   5      107.61       89.56     35.85 o 
  -9   4   5     6242.48     6815.65    234.87 o 
  -8   4   5     1684.79     1581.80     71.22 o 
  -7   4   5     1462.20     1403.69     64.22 o 
  -6   4   5     1419.66     1484.13     32.22 o 
  -5   4   5      160.99      159.90     13.01 o 
  -4   4   5      869.61      830.00     31.08 o 
  -3   4   5      568.86      655.98     29.13 o 
  -2   4   5      780.69      755.45     29.00 o 
  -1   4   5      386.92      409.46     21.74 o 
   0   4   5      972.29     1021.93     34.66 o 
   1   4   5     4695.63     4904.92    103.83 o 
   2   4   5     1938.55     1790.91     55.90 o 
   3   4   5     8506.15     8437.62    166.73 o 
   4   4   5      798.78      728.93     28.42 o 
   5   4   5     1431.29     1464.66     43.23 o 
   6   4   5      373.29      332.59     25.18 o 
   7   4   5     2483.23     2400.94     74.07 o 
   8   4   5       43.69       50.82     23.45 o 
   9   4   5     1226.27     1222.38     53.91 o 
  10   4   5        1.78       12.92     25.17 o 
  11   4   5      423.94      369.16     88.05 o 
  12   4   5      435.84      531.76     61.59 o 
  13   4   5       11.22      -11.83     44.34 o 
  14   4   5       24.91       -8.49     62.86 o 
  15   4   5       17.99       93.12     89.76 o 
 -16   5   5      619.85      565.81    108.66 o 
 -15   5   5       43.67       69.33     89.25 o 
 -14   5   5      702.05      717.45     99.61 o 
 -13   5   5       17.95       33.37     66.74 o 
 -12   5   5       40.52       80.71     53.81 o 
 -11   5   5      393.54      344.57     51.19 o 
 -10   5   5       59.68       78.31     29.85 o 
  -9   5   5       80.37       59.89     28.97 o 
  -8   5   5     2213.04     2209.15     90.26 o 
  -7   5   5      207.91      183.30     30.94 o 
  -6   5   5       28.13       64.46     16.61 o 
  -5   5   5    12960.88    13923.79    237.02 o 
  -4   5   5      222.11      341.35     19.86 o 
  -3   5   5     1600.08     1546.41     43.23 o 
  -2   5   5      427.28      430.34     25.06 o 
  -1   5   5      390.86      441.57     26.96 o 
   0   5   5     7356.57     7049.66    145.75 o 
   1   5   5     1973.08     2139.67     59.37 o 
   2   5   5     1471.55     1444.60     72.41 o 
   3   5   5      150.93      160.46     23.86 o 
   4   5   5     1079.13      935.29     63.41 o 
   5   5   5       75.92       80.15     17.90 o 
   6   5   5     2258.29     2285.45     61.13 o 
   7   5   5       42.53       30.22     17.11 o 
   8   5   5      826.36      795.57     44.68 o 
   9   5   5        2.27       23.06     29.83 o 
  10   5   5        8.21       33.63     32.89 o 
  11   5   5      114.07      191.64     41.26 o 
  12   5   5     1054.57     1009.15     85.40 o 
  13   5   5      191.25      200.07     63.50 o 
  14   5   5      198.68      100.63     97.27 o 
 -15   6   5       27.43       33.11     72.69 o 
 -14   6   5      119.85       89.51     66.48 o 
 -13   6   5     1428.95     1522.64    167.17 o 
 -12   6   5        2.10       -6.73     47.08 o 
 -11   6   5     1703.16     1661.33    114.56 o 
 -10   6   5     2277.40     2238.40    122.36 o 
  -9   6   5       12.90       29.08     58.62 o 
  -8   6   5     4005.16     3836.67    133.16 o 
  -7   6   5     1378.95     1282.23     62.27 o 
  -6   6   5     4615.88     4726.94    151.65 o 
  -5   6   5      414.75      430.26     20.19 o 
  -4   6   5     9274.27     9405.08    184.99 o 
  -3   6   5     3510.14     3478.33     82.10 o 
  -2   6   5        8.31       -5.08     11.75 o 
  -1   6   5     4447.77     4498.03     99.60 o 
   0   6   5      870.11      839.21     35.83 o 
   1   6   5     2130.29     2017.96     57.29 o 
   2   6   5     3007.83     3164.84     81.09 o 
   3   6   5      524.87      523.59     37.47 o 
   4   6   5       21.94       10.01     18.80 o 
   5   6   5     7663.00     8006.28    206.22 o 
   6   6   5     1233.47     1074.00     44.61 o 
   7   6   5      827.76      766.42     44.61 o 
   8   6   5      838.60      745.50     57.16 o 
   9   6   5      235.56      207.27     36.60 o 
  10   6   5       60.35      106.68     42.41 o 
  11   6   5      825.73      903.99     73.63 o 
  12   6   5      129.54      226.32     53.51 o 
  13   6   5      237.67      382.61    101.67 o 
  14   6   5       87.36      175.13    101.15 o 
 -15   7   5       20.21       59.24     82.52 o 
 -14   7   5        0.01        0.00     59.75 o 
 -13   7   5       71.22       93.38     83.55 o 
 -12   7   5      592.12      607.73    104.26 o 
 -11   7   5      366.84      290.53     77.61 o 
 -10   7   5     1844.68     1967.54    166.68 o 
  -9   7   5      553.25      507.05     53.32 o 
  -8   7   5        0.03        9.48     27.30 o 
  -7   7   5       42.70        3.49     30.27 o 
  -6   7   5       54.13       65.02     11.52 o 
  -5   7   5     3677.33     3827.60     87.15 o 
  -4   7   5      590.15      609.08     27.45 o 
  -3   7   5     2166.22     2262.45     67.60 o 
  -2   7   5      204.25      200.78     27.92 o 
  -1   7   5      955.99      849.28     36.58 o 
   0   7   5      200.27      227.87     23.02 o 
   1   7   5     2926.39     2951.44     90.87 o 
   2   7   5      511.02      535.91     36.06 o 
   3   7   5     3465.67     3442.96     95.15 o 
   4   7   5      218.46      203.70     26.23 o 
   5   7   5      672.06      634.81     33.94 o 
   6   7   5     1104.42      957.45     53.62 o 
   7   7   5       77.25       64.99     22.68 o 
   8   7   5     3594.37     3637.07    108.73 o 
   9   7   5        0.60       -5.35     23.32 o 
  10   7   5      213.23      141.64     33.79 o 
  11   7   5      140.41      121.03     45.41 o 
  12   7   5      823.83      841.96     81.38 o 
  13   7   5       42.85      -94.94     94.94 o 
 -14   8   5      871.08      663.65    132.73 o 
 -13   8   5      102.98      -80.19    100.11 o 
 -12   8   5      133.19      164.53     90.54 o 
 -11   8   5      209.06      195.83     74.25 o 
 -10   8   5      700.35      624.83    112.03 o 
  -9   8   5      686.91      777.75    105.82 o 
  -8   8   5     1169.23     1030.01    175.71 o 
  -7   8   5     4023.70     4279.82    112.83 o 
  -6   8   5     1771.65     1803.53     81.14 o 
  -5   8   5     1322.02     1347.76     49.61 o 
  -4   8   5      513.85      553.76     35.17 o 
  -3   8   5       84.53       68.93     24.38 o 
  -2   8   5     1246.14     1253.19     47.14 o 
  -1   8   5      659.96      654.36     40.62 o 
   0   8   5     2883.06     2833.89     81.32 o 
   1   8   5     1610.78     1595.00     57.57 o 
   2   8   5     1949.83     1867.98    139.33 o 
   3   8   5      125.69       92.57     23.59 o 
   4   8   5     1605.76     1536.90     86.45 o 
   5   8   5      763.21      728.99     46.09 o 
   6   8   5      120.29      107.97     21.47 o 
   7   8   5        0.50       66.71     27.36 o 
   8   8   5      229.25      154.94     36.33 o 
   9   8   5       95.06      113.76     33.06 o 
  10   8   5      290.18      320.50     50.13 o 
  11   8   5      290.16      318.61     50.98 o 
  12   8   5        4.34       40.87    133.22 o 
  13   8   5       61.57      -95.20    101.92 o 
 -13   9   5      867.95      811.39    143.60 o 
 -12   9   5      137.86       53.81     77.35 o 
 -11   9   5       62.64       64.15     70.88 o 
 -10   9   5      277.01      145.91     67.78 o 
  -9   9   5       54.40        3.36     54.58 o 
  -8   9   5       25.34       13.71     51.22 o 
  -7   9   5       92.08      156.53     16.56 o 
  -6   9   5      199.31      248.10     25.25 o 
  -5   9   5     2545.24     2735.70     83.39 o 
  -4   9   5       38.55       57.94     19.16 o 
  -3   9   5      122.19      138.10     22.07 o 
  -2   9   5     3525.69     3543.22     92.09 o 
  -1   9   5     2332.43     2580.11     80.18 o 
   0   9   5       23.49       19.71     20.95 o 
   1   9   5     3716.04     3905.54    120.34 o 
   2   9   5     2366.54     2411.11     76.52 o 
   3   9   5      638.33      654.34     46.62 o 
   4   9   5      563.39      482.87     63.51 o 
   5   9   5        0.09       26.79     33.14 o 
   6   9   5      816.05      774.41    139.29 o 
   7   9   5       85.24      164.05     37.62 o 
   8   9   5      608.98      617.19     64.37 o 
   9   9   5     1461.82     2042.31    122.27 o 
  10   9   5      737.59      913.86     85.33 o 
  11   9   5      232.49      174.88     92.61 o 
  12   9   5     1409.46     1564.75    201.58 o 
 -13  10   5       81.98      183.67    103.47 o 
 -12  10   5       46.64      -67.26     77.35 o 
 -11  10   5       57.35       20.18     74.24 o 
 -10  10   5      164.76      105.03     74.50 o 
  -9  10   5      189.49      255.33     85.11 o 
  -8  10   5      200.72      177.46     99.08 o 
  -7  10   5      510.70      501.82     63.40 o 
  -6  10   5       33.79       21.81     18.10 o 
  -5  10   5      429.87      523.85     40.74 o 
  -4  10   5      173.80      194.90     48.13 o 
  -3  10   5      108.92      101.02     25.97 o 
  -2  10   5      363.98      440.62     31.29 o 
  -1  10   5     1538.60     1339.15     55.92 o 
   0  10   5      146.87      188.01     32.57 o 
   1  10   5      329.86      348.74     38.87 o 
   2  10   5      679.55      622.88     63.37 o 
   3  10   5      271.58      245.35     34.19 o 
   4  10   5      698.61      525.25    108.25 o 
   5  10   5      292.20      260.21     59.89 o 
   6  10   5       26.73      -48.05     51.04 o 
   7  10   5        2.32      -13.49    124.17 o 
   8  10   5       48.29      -49.31     56.91 o 
   9  10   5      351.56      358.96     67.86 o 
  10  10   5       82.16       41.13     92.61 o 
  11  10   5       30.19      208.76    157.54 o 
 -12  11   5      368.50      443.16    151.08 o 
 -11  11   5       66.67       10.09    124.69 o 
 -10  11   5      271.58       77.87     77.87 o 
  -9  11   5      294.10      295.69     95.20 o 
  -8  11   5       41.62       40.87     71.65 o 
  -7  11   5       10.15      -27.94     27.94 o 
  -6  11   5      405.69      442.50     39.03 o 
  -5  11   5      718.43      673.65     47.82 o 
  -4  11   5      175.75      153.40     33.71 o 
  -3  11   5      429.10      325.23     35.82 o 
  -2  11   5     1464.47     1703.01     81.95 o 
  -1  11   5      214.36      172.18     32.82 o 
   0  11   5       23.54        8.76     25.90 o 
   1  11   5        1.92       40.23     33.81 o 
   2  11   5     4756.23     4915.60    141.52 o 
   3  11   5      711.58      808.14     81.11 o 
   4  11   5       76.44       77.44     45.53 o 
   5  11   5      128.65      238.22     49.94 o 
   6  11   5       22.45       47.30     42.79 o 
   7  11   5     1319.33     1187.26    323.33 o 
   8  11   5      803.12      855.04     84.10 o 
   9  11   5      128.23      100.46     60.05 o 
 -10  12   5      110.74      182.63    104.77 o 
  -9  12   5        0.18     -112.01    112.01 o 
  -8  12   5      127.27       91.83     85.11 o 
  -7  12   5        1.61       71.40     78.38 o 
  -6  12   5        0.23       -5.27     36.00 o 
  -5  12   5      301.54      392.12     56.22 o 
  -4  12   5      508.57      534.34     49.37 o 
  -3  12   5     1779.74     1825.81     91.81 o 
  -2  12   5        3.18       10.49     42.12 o 
  -1  12   5     1459.94     1581.63     79.63 o 
   0  12   5      406.37      381.34     79.68 o 
   1  12   5      140.54      154.97     38.51 o 
   2  12   5       68.42      101.58     37.16 o 
   3  12   5       77.75       35.76     58.20 o 
   4  12   5       37.78       73.94     45.14 o 
   5  12   5        1.05       65.13     54.44 o 
   6  12   5      119.59       20.20     49.90 o 
   7  12   5        1.83       26.69     58.53 o 
   8  12   5       39.97       12.66     48.12 o 
   9  12   5       10.23     -136.84    143.83 o 
  -8  13   5        8.46       57.69     91.57 o 
  -7  13   5       97.22        6.73     84.85 o 
  -6  13   5      101.56      -23.80     84.85 o 
  -5  13   5       16.12       40.83     84.98 o 
  -4  13   5      131.15       65.40     52.13 o 
  -3  13   5      316.84      362.47     58.28 o 
  -2  13   5        8.65      -20.00     61.05 o 
  -1  13   5        0.20      -11.67     44.15 o 
   0  13   5      136.88       69.75     54.88 o 
   1  13   5      279.31      401.81    119.26 o 
   2  13   5      146.57      198.05     54.65 o 
   3  13   5      103.87      119.33     49.32 o 
   4  13   5      348.30      398.33     58.30 o 
   5  13   5       44.60       21.09     50.82 o 
   6  13   5      331.01      374.76    118.99 o 
   7  13   5      298.43      217.80     87.80 o 
  -6  14   5      406.79      280.69    104.78 o 
  -5  14   5       78.29       30.27    124.94 o 
  -4  14   5        1.96       18.41     99.20 o 
  -3  14   5       16.70      -46.90     46.90 o 
  -2  14   5       43.03       -5.13     48.72 o 
  -1  14   5       79.39       57.37     59.37 o 
   0  14   5       46.60      -15.22     56.80 o 
   1  14   5        7.80       -3.48    110.97 o 
   2  14   5      408.29      327.71     83.56 o 
   3  14   5      669.19     1013.41    101.62 o 
   4  14   5      627.14      744.75     91.81 o 
   5  14   5       50.04      -24.22     54.06 o 
  -3  15   5       94.19      170.77    114.21 o 
  -2  15   5       36.22       -2.18     98.95 o 
  -1  15   5       14.73       27.57     70.66 o 
   0  15   5       69.49      147.34     63.49 o 
   1  15   5        8.14       10.38     73.72 o 
 -16   0   6      577.31      794.00    172.82 o 
 -15   0   6      360.81      315.36     97.01 o 
 -14   0   6        1.31      -14.74     63.89 o 
 -13   0   6      652.25      540.94     41.43 o 
 -12   0   6     3663.98     4103.74    142.64 o 
 -11   0   6     1331.67     1322.00     59.31 o 
 -10   0   6     1979.29     2096.16    105.38 o 
  -9   0   6       29.68       70.20     18.74 o 
  -8   0   6      556.54      565.09     27.24 o 
  -7   0   6     6844.96     6988.54    165.24 o 
  -6   0   6     4748.76     4912.62    116.82 o 
  -5   0   6     8054.65     8553.29    323.81 o 
  -4   0   6       36.69      131.12     15.67 o 
  -3   0   6     8350.03     8453.81    233.50 o 
  -2   0   6      618.28      479.84     22.82 o 
  -1   0   6    25774.10    26891.56    958.68 o 
   0   0   6     3754.61     3764.11    115.70 o 
   1   0   6     3067.14     2950.68    108.26 o 
   2   0   6    10428.97    10698.85    230.80 o 
   3   0   6      273.21      253.36     17.05 o 
   4   0   6     2188.59     2245.85     81.31 o 
   5   0   6     9637.07     9600.44    225.75 o 
   6   0   6     2037.19     1970.87     65.59 o 
   7   0   6     1117.73     1244.80     52.00 o 
   8   0   6     6964.64     7348.56    191.41 o 
   9   0   6     1161.85     1019.48     64.94 o 
  10   0   6       14.89       39.59     30.45 o 
  11   0   6      162.17      147.19     35.27 o 
  12   0   6       21.92       27.04     38.22 o 
  13   0   6       66.33       56.28     85.11 o 
  14   0   6       18.09      -46.80     47.29 o 
  15   0   6       47.03      -25.50     62.13 o 
 -16   1   6      938.78      940.50    118.07 o 
 -15   1   6        2.61       26.39     56.16 o 
 -14   1   6      420.28      357.97     47.74 o 
 -13   1   6     1252.67     1239.88     45.02 o 
 -12   1   6       65.28       76.95     19.06 o 
 -11   1   6     2977.13     3068.45     73.53 o 
 -10   1   6      609.80      550.54     32.87 o 
  -9   1   6     2496.84     2424.94     69.20 o 
  -8   1   6     1505.56     1558.20     37.46 o 
  -7   1   6     3298.29     3552.31     96.84 o 
  -6   1   6     2548.31     2592.38     95.38 o 
  -5   1   6      201.42      157.20     13.01 o 
  -4   1   6     2749.94     2671.36     86.90 o 
  -3   1   6      511.80      444.20     18.80 o 
  -2   1   6    12488.35    12555.78    211.13 o 
  -1   1   6     1671.73     1685.11     34.54 o 
   0   1   6        0.05       13.16     10.55 o 
   1   1   6     4752.54     4807.32    102.33 o 
   2   1   6     4389.94     4046.09     90.96 o 
   3   1   6     9347.78     9182.99    183.42 o 
   4   1   6      457.73      416.16     19.99 o 
   5   1   6     4033.55     4196.43     94.58 o 
   6   1   6      166.26      164.67     15.90 o 
   7   1   6    20177.03    21255.38    360.18 o 
   8   1   6      121.05       51.21     22.05 o 
   9   1   6      381.79      330.31     35.80 o 
  10   1   6       49.27       58.37     19.33 o 
  11   1   6     2803.08     2976.76     91.65 o 
  12   1   6     1017.22     1203.02     62.78 o 
  13   1   6       18.86       69.46     39.01 o 
  14   1   6      299.73      314.28     46.04 o 
  15   1   6      543.82      404.67     56.13 o 
 -16   2   6       93.14      107.67     82.31 o 
 -15   2   6      186.07      175.66     64.92 o 
 -14   2   6      593.13      550.63     56.96 o 
 -13   2   6       75.18       72.83     14.15 o 
 -12   2   6       12.33        8.14     16.16 o 
 -11   2   6     1604.35     1650.73     46.97 o 
 -10   2   6       20.34        4.95      8.69 o 
  -9   2   6     2452.14     2533.99     60.33 o 
  -8   2   6      279.47      276.33     16.19 o 
  -7   2   6     1748.54     1879.77     60.72 o 
  -6   2   6      677.78      636.93     23.17 o 
  -5   2   6     8390.06     8460.56    148.52 o 
  -4   2   6       10.60       26.26     12.69 o 
  -3   2   6      854.54      721.84     23.17 o 
  -2   2   6     1517.16     1426.42     36.59 o 
  -1   2   6      617.44      604.16     25.38 o 
   0   2   6      370.34      489.28     23.37 o 
   1   2   6     4357.80     4529.69    101.92 o 
   2   2   6      242.48      216.22     13.36 o 
   3   2   6        1.96       23.90     16.13 o 
   4   2   6     3358.00     3497.75     81.96 o 
   5   2   6     5309.36     5190.90    118.55 o 
   6   2   6     3478.77     3495.82     92.15 o 
   7   2   6      182.75      203.48     23.09 o 
   8   2   6      770.01      737.10     34.77 o 
   9   2   6      611.71      604.48     34.86 o 
  10   2   6       52.94       61.17     22.90 o 
  11   2   6      132.54       95.79     37.14 o 
  12   2   6      307.04      390.53     43.11 o 
  13   2   6      783.56      736.45     54.43 o 
  14   2   6      512.05      517.21     55.22 o 
  15   2   6       35.33       41.65     50.59 o 
 -16   3   6       51.20        0.00     92.87 o 
 -15   3   6      209.46      178.10     47.08 o 
 -14   3   6       22.56       27.43     40.06 o 
 -13   3   6     2553.13     2930.07    151.45 o 
 -12   3   6     1781.29     1912.37     87.64 o 
 -11   3   6       26.96       37.00     27.50 o 
 -10   3   6      481.71      520.16     42.86 o 
  -9   3   6      595.12      554.70     25.14 o 
  -8   3   6      251.82      231.27     13.86 o 
  -7   3   6      500.98      497.67     24.23 o 
  -6   3   6     1249.35     1199.37     32.47 o 
  -5   3   6     7573.04     7445.69    127.90 o 
  -4   3   6      252.41      211.52     14.71 o 
  -3   3   6     2691.31     2474.77     53.45 o 
  -2   3   6     5688.92     5657.42    115.91 o 
  -1   3   6      774.67      885.31     34.59 o 
   0   3   6      525.84      527.71     34.73 o 
   1   3   6     1650.18     1491.53     44.50 o 
   2   3   6     4181.40     4244.34     84.18 o 
   3   3   6     1544.05     1482.75     54.89 o 
   4   3   6     1053.21     1172.45     36.43 o 
   5   3   6     2645.65     2679.04     73.30 o 
   6   3   6        4.80       40.98     18.26 o 
   7   3   6     4262.58     4610.91    118.01 o 
   8   3   6      342.66      360.11     83.72 o 
   9   3   6     4929.91     5203.69    144.66 o 
  10   3   6      200.84      196.65     42.42 o 
  11   3   6     1146.38     1353.59     89.34 o 
  12   3   6      150.94      110.09     55.03 o 
  13   3   6        9.75      -19.72     53.55 o 
  14   3   6      115.82      114.61     47.68 o 
 -16   4   6       56.31      -47.72     54.59 o 
 -15   4   6       24.05      126.75     86.66 o 
 -14   4   6      920.52      998.48    110.74 o 
 -13   4   6      541.64      407.48     80.72 o 
 -12   4   6      864.95      873.00    108.41 o 
 -11   4   6      304.66      292.33     71.40 o 
 -10   4   6      344.96      301.95     47.80 o 
  -9   4   6     1280.66     1426.02     84.03 o 
  -8   4   6     1380.31     1327.50     81.61 o 
  -7   4   6     3794.85     3792.55     76.43 o 
  -6   4   6      108.49      122.80     18.33 o 
  -5   4   6       35.08       46.71     11.97 o 
  -4   4   6     3113.15     3224.10     75.91 o 
  -3   4   6     2341.70     2213.25     55.17 o 
  -2   4   6    13631.23    14544.11    280.23 o 
  -1   4   6      590.50      613.33     30.89 o 
   0   4   6      458.94      480.94     28.41 o 
   1   4   6    10355.37    10497.10    207.98 o 
   2   4   6      836.75      979.37     44.90 o 
   3   4   6      187.86      173.46     17.35 o 
   4   4   6     7702.79     7506.11    141.11 o 
   5   4   6      421.54      364.64     27.82 o 
   6   4   6      293.18      223.41     32.98 o 
   7   4   6     2813.29     2692.49     81.93 o 
   8   4   6      990.55      954.65     95.46 o 
   9   4   6     2458.83     2753.21    113.95 o 
  10   4   6       39.16       53.02     35.12 o 
  11   4   6       22.88       23.55     48.19 o 
  12   4   6      150.88      125.14     44.65 o 
  13   4   6     1297.52     1526.70    102.80 o 
  14   4   6       68.20       49.33    151.72 o 
 -16   5   6      423.18      225.33    112.80 o 
 -15   5   6        2.43      -46.56     60.01 o 
 -14   5   6       50.53       80.19     60.27 o 
 -13   5   6      274.48      282.50     70.62 o 
 -11   5   6       39.08       60.29     37.42 o 
 -10   5   6       40.91      -14.96     28.28 o 
  -9   5   6     2981.71     2966.28    174.65 o 
  -8   5   6      680.28      618.02     44.49 o 
  -7   5   6     1270.36     1271.72     31.73 o 
  -6   5   6     1193.68     1273.82     37.82 o 
  -5   5   6      277.34      275.97     20.29 o 
  -4   5   6     3944.34     4194.01     96.45 o 
  -3   5   6      864.08      748.10     32.13 o 
  -2   5   6     1138.01     1192.27     42.12 o 
  -1   5   6     2840.46     2938.12     72.57 o 
   0   5   6     4736.50     5060.66    112.42 o 
   1   5   6     3922.49     3740.96     90.34 o 
   2   5   6       20.49        1.74     23.07 o 
   3   5   6       90.79       54.10     18.24 o 
   4   5   6        9.49        9.84     15.56 o 
   5   5   6     1652.17     1600.85     48.76 o 
   6   5   6       24.44       44.72     15.96 o 
   7   5   6       31.31       31.04     18.92 o 
   8   5   6      846.66      731.68     42.48 o 
   9   5   6      371.94      336.57     51.89 o 
  10   5   6      310.92      262.43     48.33 o 
  11   5   6      252.87      198.77     50.71 o 
  12   5   6        9.08      -10.09     74.76 o 
  13   5   6     1788.91     2133.74    227.22 o 
  14   5   6      313.48      303.19    148.23 o 
 -15   6   6       61.23       59.76     96.23 o 
 -14   6   6      162.14      253.77     83.56 o 
 -13   6   6      101.76       30.27     57.17 o 
 -12   6   6      189.55      280.42     87.96 o 
 -11   6   6       90.51       86.14     52.59 o 
 -10   6   6       89.77       39.08     71.01 o 
  -9   6   6      161.58       73.24     30.88 o 
  -8   6   6     1828.86     1686.48     97.47 o 
  -7   6   6       79.49       86.40     15.88 o 
  -6   6   6        2.59       43.84     10.41 o 
  -5   6   6       78.49       52.57     18.11 o 
  -4   6   6      154.80      174.66     26.54 o 
  -3   6   6     1040.59      963.18     38.64 o 
  -2   6   6     1131.38     1026.08     42.13 o 
  -1   6   6       17.86       11.04     18.71 o 
   0   6   6     1228.05     1310.58     44.87 o 
   1   6   6     1692.69     1793.60     54.46 o 
   2   6   6     2240.18     2275.67     68.99 o 
   3   6   6      992.89     1035.33     53.34 o 
   4   6   6      837.50      768.34     42.62 o 
   5   6   6       27.80       21.79     23.37 o 
   6   6   6      102.74       83.66     20.97 o 
   7   6   6      260.31      159.83     25.91 o 
   8   6   6     1695.69     1676.66     66.13 o 
   9   6   6      301.76      249.96     73.00 o 
  10   6   6      870.35     1114.92    107.90 o 
  11   6   6       24.45       55.88     39.39 o 
  12   6   6      171.66      283.45     65.93 o 
  13   6   6     1226.91     1086.77    159.65 o 
 -15   7   6      277.49       72.95     83.04 o 
 -14   7   6      198.88       53.29     70.11 o 
 -13   7   6      370.22      228.18    100.64 o 
 -12   7   6      223.78       70.88     84.33 o 
 -11   7   6     1163.16     1212.56    152.93 o 
 -10   7   6        0.25      -40.87     68.29 o 
  -9   7   6       19.86       21.63     34.36 o 
  -8   7   6        7.19       28.41     29.03 o 
  -7   7   6      896.17      973.87     48.35 o 
  -6   7   6       35.87       53.70     13.78 o 
  -5   7   6     1449.13     1658.56     63.84 o 
  -4   7   6      261.19      322.24     29.87 o 
  -3   7   6     4267.58     4291.58    105.11 o 
  -2   7   6      320.76      373.57     29.58 o 
  -1   7   6      772.69      778.69     38.05 o 
   0   7   6     2376.17     2430.65     69.08 o 
   1   7   6     2118.63     2169.11     64.70 o 
   2   7   6       43.14       33.62     19.77 o 
   3   7   6     1209.23     1162.09     47.86 o 
   4   7   6      589.23      520.87     39.52 o 
   5   7   6      250.18      220.68     28.74 o 
   6   7   6     2815.91     2721.75     82.73 o 
   7   7   6     1780.21     1809.25    120.55 o 
   8   7   6      116.15      109.11     33.66 o 
   9   7   6      271.39      171.83     39.99 o 
  10   7   6      174.62      156.49     48.48 o 
  11   7   6        2.22       42.24     69.71 o 
  12   7   6       84.51       38.43     63.25 o 
  13   7   6        2.38       27.16     91.83 o 
 -14   8   6      248.07      323.37    113.31 o 
 -13   8   6      120.66       56.91     97.27 o 
 -12   8   6      180.52      104.51     94.42 o 
 -11   8   6     1193.65     1347.37    152.93 o 
 -10   8   6      175.40      245.50     95.46 o 
  -9   8   6       10.06       10.35     47.86 o 
  -8   8   6     1153.24     1235.36    116.70 o 
  -7   8   6      308.87      287.37     26.98 o 
  -6   8   6      236.49      259.49     30.81 o 
  -5   8   6       36.79       57.24     16.52 o 
  -4   8   6      241.16      229.90     33.68 o 
  -3   8   6      892.26      934.81     43.32 o 
  -2   8   6       15.26       19.29     17.13 o 
  -1   8   6      193.30      180.92     24.23 o 
   0   8   6      273.50      263.01     27.19 o 
   1   8   6     1017.31     1023.56     59.50 o 
   2   8   6      606.73      555.47     42.78 o 
   3   8   6     1698.51     1690.49     66.95 o 
   4   8   6     1568.35     1659.89     66.70 o 
   5   8   6       25.27        3.09     20.70 o 
   6   8   6       94.87      116.55     29.53 o 
   7   8   6        6.44        4.88     25.73 o 
   8   8   6       39.75       41.90     34.27 o 
   9   8   6      629.48      674.99     71.16 o 
  10   8   6       17.26      -41.78     41.78 o 
  11   8   6      600.45      915.60     85.59 o 
  12   8   6       43.90      126.50     95.71 o 
 -13   9   6      279.87       67.00     77.09 o 
 -12   9   6      506.52      542.78    114.61 o 
 -11   9   6      776.62      647.60    132.21 o 
 -10   9   6      405.11      279.14     81.75 o 
  -9   9   6      446.56      399.97     82.01 o 
  -8   9   6      223.09       17.07     58.21 o 
  -7   9   6     1687.40     2024.35     69.93 o 
  -6   9   6      114.46      175.10     23.59 o 
  -5   9   6       21.11       25.79     25.37 o 
  -4   9   6       18.55      -18.73     18.73 o 
  -3   9   6     1450.29     1512.36     61.39 o 
  -2   9   6        5.18        5.44     20.95 o 
  -1   9   6        5.78       14.00     21.46 o 
   0   9   6      125.08      103.79     40.49 o 
   1   9   6      145.46      117.61     29.87 o 
   2   9   6      462.56      418.07     38.45 o 
   3   9   6     1383.15     1352.07     87.82 o 
   4   9   6     1495.15     1528.62     65.08 o 
   5   9   6        2.14      -35.43     35.43 o 
   6   9   6      218.75      184.88     35.68 o 
   7   9   6      938.46     1013.12     79.36 o 
   8   9   6      127.91       88.50     48.45 o 
   9   9   6        5.65      -34.56     34.56 o 
  10   9   6      553.86      809.26    192.23 o 
  11   9   6      280.19      212.91    123.66 o 
  12   9   6      111.70       27.42    116.41 o 
 -12  10   6      106.10      117.96     94.42 o 
 -11  10   6     2062.80     2384.94    277.96 o 
 -10  10   6      105.70      200.74     85.11 o 
  -9  10   6      273.09      225.33     82.01 o 
  -8  10   6        0.55      153.91     95.71 o 
  -7  10   6        0.58       15.17     20.20 o 
  -6  10   6     2018.08     2315.37     88.43 o 
  -5  10   6       45.58      130.77     30.60 o 
  -4  10   6     2181.98     2702.72     98.48 o 
  -3  10   6       95.93      139.71     52.01 o 
  -2  10   6     1965.85     2054.56     69.59 o 
  -1  10   6       27.33       72.33     28.36 o 
   0  10   6        0.33       63.35     30.63 o 
   1  10   6      107.02      151.74     33.47 o 
   2  10   6      829.90      846.21     80.22 o 
   3  10   6      334.07      318.46     60.43 o 
   4  10   6        6.91       47.84     34.32 o 
   5  10   6      163.13      240.54     51.61 o 
   6  10   6        0.42       19.70     46.43 o 
   7  10   6      300.53      403.89    106.45 o 
   8  10   6       48.27       60.15     50.74 o 
   9  10   6       30.67       39.50     41.62 o 
  10  10   6      261.46      130.64    109.95 o 
 -11  11   6      258.84      158.84    101.41 o 
 -10  11   6      228.43      570.42    145.90 o 
  -9  11   6      110.24      -20.44     68.03 o 
  -8  11   6        0.33      -68.29     68.29 o 
  -7  11   6       21.85       35.91     27.64 o 
  -6  11   6       21.23       11.80     27.96 o 
  -5  11   6      205.25      217.90     34.15 o 
  -4  11   6      293.47      224.01     36.46 o 
  -3  11   6       29.89       43.84     29.76 o 
  -2  11   6       14.78       24.66     24.02 o 
  -1  11   6      153.79      150.79     39.26 o 
   0  11   6       35.74       22.63     51.37 o 
   1  11   6      616.46      519.01     49.27 o 
   2  11   6      215.95      143.38     49.23 o 
   3  11   6      202.71      194.02     76.31 o 
   4  11   6      201.22       72.20     80.97 o 
   5  11   6      314.37      168.14     56.43 o 
   6  11   6      171.32      127.06     49.94 o 
   7  11   6      219.09      126.48     98.95 o 
   8  11   6        2.23      -58.47     62.08 o 
   9  11   6      271.92      217.13     57.66 o 
 -10  12   6     1030.46      833.93    142.31 o 
  -9  12   6       32.83       20.44     91.83 o 
  -8  12   6      127.17      214.45    119.25 o 
  -7  12   6      538.65      384.71    112.28 o 
  -6  12   6        1.79        7.77     74.24 o 
  -5  12   6      204.45      233.00     45.94 o 
  -4  12   6      158.35      244.23     38.22 o 
  -3  12   6      816.72     1043.36     84.53 o 
  -2  12   6      963.18     1030.18     73.70 o 
  -1  12   6      703.26      639.76     53.83 o 
   0  12   6     1745.33     2038.97    125.27 o 
   1  12   6      661.26      595.95     68.94 o 
   2  12   6      547.19      714.03     77.24 o 
   3  12   6      341.35      265.87     74.77 o 
   4  12   6      149.80      127.53     86.14 o 
   5  12   6      182.11      147.92     97.91 o 
   6  12   6      480.36      436.50     74.54 o 
   7  12   6      325.31      388.57    102.19 o 
   8  12   6       94.68       73.68     60.66 o 
  -8  13   6      136.53      -94.94     98.56 o 
  -7  13   6       15.68      -44.23    118.73 o 
  -6  13   6       44.33        0.00     84.85 o 
  -5  13   6      855.37      927.23     82.03 o 
  -4  13   6        0.48      -25.88     89.50 o 
  -3  13   6        0.68       68.71     50.99 o 
  -2  13   6      993.26     1210.99    153.31 o 
  -1  13   6     1805.80     2077.71    265.27 o 
   0  13   6      392.35      492.36    140.48 o 
   1  13   6       16.72       67.43     42.98 o 
   2  13   6        6.99      -44.39     45.97 o 
   3  13   6      481.89      259.51     53.70 o 
   4  13   6      180.89      150.82     75.28 o 
   5  13   6        1.03       23.58     71.28 o 
   6  13   6       29.84        5.25     73.61 o 
   7  13   6       62.56      -10.37     70.88 o 
  -6  14   6      334.59      243.44    155.48 o 
  -5  14   6        0.15      178.75    101.14 o 
  -4  14   6       34.97       77.93     50.92 o 
  -3  14   6        7.16      -25.28     49.43 o 
  -2  14   6       42.90       85.04     59.11 o 
  -1  14   6      156.68      164.15     71.19 o 
   0  14   6      131.24       79.65     62.79 o 
   1  14   6      164.93      138.91     67.84 o 
   2  14   6      226.85      153.81     60.76 o 
   3  14   6       13.73      -54.99     54.99 o 
   4  14   6       16.55       53.53     69.64 o 
 -16   1   7      210.32      168.86    105.55 o 
 -15   1   7      613.03      339.44    188.09 o 
 -14   1   7       39.82       22.39     36.30 o 
 -13   1   7      916.03      952.52     55.70 o 
 -12   1   7      207.32      155.78     18.60 o 
 -11   1   7      645.75      658.61     29.94 o 
 -10   1   7      362.33      311.28     19.91 o 
  -9   1   7     1419.38     1306.31     39.40 o 
  -8   1   7     1634.82     1646.38     58.03 o 
  -7   1   7      513.40      513.52     21.92 o 
  -6   1   7     5769.85     5673.43     98.55 o 
  -5   1   7     1448.10     1411.13     43.45 o 
  -4   1   7      921.40     1038.39     27.75 o 
  -3   1   7     2396.67     2266.85     53.46 o 
  -2   1   7      664.54      656.89     23.30 o 
  -1   1   7     2111.77     2138.44     43.30 o 
   0   1   7     9709.15     9545.63    164.55 o 
   1   1   7      106.63      147.25     19.26 o 
   2   1   7      688.45      641.94     32.11 o 
   3   1   7     4054.92     4236.62    117.32 o 
   4   1   7     3010.54     2964.65     90.71 o 
   5   1   7      712.89      647.17     27.38 o 
   6   1   7        7.81       16.07     14.70 o 
   7   1   7        0.63      -10.09     14.88 o 
   8   1   7     7666.50     7952.69    180.82 o 
   9   1   7     1115.30     1167.16     50.49 o 
  10   1   7      911.29      950.37     44.72 o 
  11   1   7        0.06       18.62     26.02 o 
  12   1   7       16.55       59.66     32.55 o 
  13   1   7      233.52      276.98     41.98 o 
  14   1   7      290.61      333.92     55.79 o 
 -16   2   7       60.30       12.91    118.99 o 
 -15   2   7      243.12      144.90     66.78 o 
 -14   2   7       48.43       39.82     33.11 o 
 -13   2   7      219.41      200.20     28.01 o 
 -12   2   7      135.22      158.92     15.48 o 
 -11   2   7      773.59      776.72     37.24 o 
 -10   2   7      449.31      385.43     21.33 o 
  -9   2   7       19.07       38.12     24.57 o 
  -8   2   7     1761.25     1689.70     47.12 o 
  -7   2   7     1354.04     1320.65     39.59 o 
  -6   2   7    15580.87    16869.25    443.17 o 
  -5   2   7     2148.41     2187.41     50.41 o 
  -4   2   7     4758.45     5157.80     95.00 o 
  -3   2   7     1985.13     1921.99     44.83 o 
  -2   2   7     1475.93     1513.67     41.63 o 
  -1   2   7        0.43        8.68     18.63 o 
   0   2   7     2682.94     2770.61     76.80 o 
   1   2   7     3261.13     3401.40     83.47 o 
   2   2   7      622.01      650.88     31.75 o 
   3   2   7     1291.87     1380.30     49.76 o 
   4   2   7     4714.81     4726.97    114.30 o 
   5   2   7     4364.36     4325.80    110.69 o 
   6   2   7     4090.36     4075.05    107.66 o 
   7   2   7      687.09      632.36     38.38 o 
   8   2   7      943.22      926.43     53.33 o 
   9   2   7      462.78      463.76     46.60 o 
  10   2   7      168.28      135.29     35.02 o 
  11   2   7       19.63       32.02     24.47 o 
  12   2   7       10.72      -18.52     35.79 o 
  13   2   7        9.32      -27.29     47.30 o 
  14   2   7       79.86       60.05     50.90 o 
 -16   3   7      227.30      264.90    110.20 o 
 -15   3   7      184.46      247.16     58.33 o 
 -14   3   7      390.25      359.99     85.58 o 
 -13   3   7      237.39      204.63     39.10 o 
 -12   3   7      994.17      996.64     83.35 o 
 -11   3   7       33.20       45.05     27.96 o 
 -10   3   7        3.54        6.94     21.10 o 
  -9   3   7     1149.49     1235.53     38.74 o 
  -8   3   7       61.76      107.58     13.18 o 
  -7   3   7      181.72      200.52     23.62 o 
  -6   3   7      692.01      744.36     26.32 o 
  -5   3   7      150.03      130.28     14.30 o 
  -4   3   7     7702.84     8232.42    145.55 o 
  -3   3   7      126.54      144.46     20.32 o 
  -2   3   7     2555.73     2721.91     69.73 o 
  -1   3   7     2205.98     2076.59     55.51 o 
   0   3   7      264.32      316.35     23.78 o 
   1   3   7      193.87      225.34     22.01 o 
   2   3   7      730.09      582.24     30.46 o 
   3   3   7       79.77       63.44     13.16 o 
   4   3   7     1370.97     1360.06     51.84 o 
   5   3   7        3.80       30.14     26.43 o 
   6   3   7        0.31       49.07     21.41 o 
   7   3   7        1.79       -1.65     19.44 o 
   8   3   7      910.57      865.80     60.74 o 
   9   3   7      432.69      487.62     50.21 o 
  10   3   7      926.68     1000.72     83.17 o 
  11   3   7        2.74        7.86     50.31 o 
  12   3   7      198.94      278.58     61.17 o 
  13   3   7      204.86      190.15     43.40 o 
  14   3   7     1147.62     1184.81    115.27 o 
 -16   4   7        7.20       37.77     99.59 o 
 -15   4   7       10.99       63.89     63.89 o 
 -14   4   7       98.52      104.51     70.88 o 
 -13   4   7      498.87      653.25     91.33 o 
 -12   4   7      169.69       67.04     43.09 o 
 -11   4   7        1.02       84.58     35.94 o 
 -10   4   7       63.13       29.44     41.50 o 
  -9   4   7     1988.17     2016.47    121.66 o 
  -8   4   7     4389.89     4540.08    107.50 o 
  -7   4   7     3212.87     3449.18     80.06 o 
  -6   4   7      466.26      491.83     23.21 o 
  -5   4   7      248.45      322.50     21.88 o 
  -4   4   7     3638.31     3749.28     79.55 o 
  -3   4   7       28.79       20.23     13.98 o 
  -2   4   7     1799.60     1649.73     48.84 o 
  -1   4   7      447.76      368.32     26.93 o 
   0   4   7     2703.00     2836.98     71.36 o 
   1   4   7     5790.15     5657.65    122.83 o 
   2   4   7      469.25      373.60     26.67 o 
   3   4   7      500.68      504.30     24.85 o 
   4   4   7     2254.94     2261.77     58.30 o 
   5   4   7      146.52      267.21     28.28 o 
   6   4   7       37.40       43.35     21.01 o 
   7   4   7      917.06      817.81     67.60 o 
   8   4   7      918.16      861.24     50.98 o 
   9   4   7      526.04      478.59     46.62 o 
  10   4   7        8.58        5.02     35.03 o 
  11   4   7       32.54      -32.37     75.92 o 
  12   4   7        5.52      -27.45     39.47 o 
  13   4   7        1.87        7.41     48.79 o 
  14   4   7        4.47      -60.53     97.52 o 
 -15   5   7       39.93        6.73     60.27 o 
 -14   5   7      848.79      754.21    138.16 o 
 -13   5   7        1.46       57.43     77.86 o 
 -12   5   7        0.11       17.07     44.23 o 
 -11   5   7       12.09      -13.52     38.32 o 
 -10   5   7     5795.88     6728.37    267.94 o 
  -9   5   7     1744.23     1870.36     90.56 o 
  -8   5   7     1465.29     1372.92     60.70 o 
  -7   5   7      416.86      360.62     24.19 o 
  -6   5   7      490.08      540.10     24.63 o 
  -5   5   7     7405.79     7882.80    151.99 o 
  -4   5   7     1550.86     1568.38     44.69 o 
  -3   5   7     1724.80     1751.23     54.96 o 
  -2   5   7      115.73       83.91     25.80 o 
  -1   5   7     3532.49     3474.18     84.49 o 
   0   5   7      504.95      503.29     35.18 o 
   1   5   7     2754.79     2866.49     80.38 o 
   2   5   7     2233.35     2200.82     65.78 o 
   3   5   7     2968.85     3015.67     82.68 o 
   4   5   7      853.92      845.66     36.86 o 
   5   5   7     2001.26     2076.97     70.62 o 
   6   5   7      779.20      779.54     76.92 o 
   7   5   7      770.26      765.94     83.47 o 
   8   5   7      441.14      429.43     70.20 o 
   9   5   7       48.66      -20.04     30.84 o 
  10   5   7     1224.11     1266.14     91.09 o 
  11   5   7      157.87      172.33     69.85 o 
  12   5   7       90.38      148.06     50.02 o 
  13   5   7       47.34       53.73     69.08 o 
 -15   6   7        0.42       13.45    107.09 o 
 -14   6   7      147.81      198.41     73.98 o 
 -13   6   7      219.18      219.63     77.87 o 
 -12   6   7     1351.00     1250.65    146.21 o 
 -11   6   7      531.35      501.65     92.10 o 
 -10   6   7       10.45      -32.69     38.60 o 
  -9   6   7      172.66      112.19     35.83 o 
  -8   6   7      430.46      390.13     44.93 o 
  -7   6   7     3350.17     3533.27     79.14 o 
  -6   6   7     2440.82     2517.31     91.42 o 
  -5   6   7      260.60      254.54     22.71 o 
  -4   6   7     1332.04     1400.34     46.78 o 
  -3   6   7     3071.49     2858.63     77.79 o 
  -2   6   7      427.79      423.66     33.09 o 
  -1   6   7     1409.56     1401.58     54.57 o 
   0   6   7     1018.06      995.91     43.03 o 
   1   6   7     3310.27     3493.08     91.09 o 
   2   6   7     2751.56     2613.30     76.02 o 
   3   6   7       46.50       44.95     20.16 o 
   4   6   7      890.69      732.17     37.61 o 
   5   6   7      945.49      901.89     40.86 o 
   6   6   7     1944.14     2019.10     68.03 o 
   7   6   7      204.31      184.91     29.82 o 
   8   6   7       11.85       56.56     47.10 o 
   9   6   7      252.66      331.37     64.99 o 
  10   6   7        8.58       98.08    162.32 o 
  11   6   7      465.78      385.10     73.22 o 
  12   6   7       23.40       65.62     64.99 o 
  13   6   7      262.74      316.13    115.64 o 
 -14   7   7     1109.93     1101.49    144.38 o 
 -13   7   7      458.62      486.11    101.41 o 
 -12   7   7       62.98      108.65     88.21 o 
 -11   7   7      161.27      252.48     92.09 o 
 -10   7   7       10.98      133.48     65.19 o 
  -9   7   7       43.56      -37.77     48.11 o 
  -8   7   7       60.86       59.37     75.21 o 
  -7   7   7      537.95      641.65     52.93 o 
  -6   7   7      670.38      626.52     35.51 o 
  -5   7   7        3.02       42.36     16.34 o 
  -4   7   7     2154.02     2122.23     64.53 o 
  -3   7   7     3315.91     3343.23     88.23 o 
  -2   7   7      485.97      543.93     34.07 o 
  -1   7   7      624.47      605.76     34.91 o 
   0   7   7     6721.46     6869.68    159.14 o 
   1   7   7     1647.80     1754.97     64.16 o 
   2   7   7      109.03      110.86     33.98 o 
   3   7   7     1300.80     1332.15     57.84 o 
   4   7   7       10.98       36.99     21.20 o 
   5   7   7        3.91       27.77     23.67 o 
   6   7   7      580.74      548.31     40.40 o 
   7   7   7      495.47      512.71     48.84 o 
   8   7   7       48.32       14.84     52.95 o 
   9   7   7       20.47        6.79     43.76 o 
  10   7   7      933.90      977.15     86.41 o 
  11   7   7      688.90      662.03     75.55 o 
  12   7   7      801.08     1014.64     95.84 o 
 -14   8   7       39.57      107.35     83.81 o 
 -13   8   7      204.49      168.67    114.60 o 
 -12   8   7        0.48      -33.89     98.30 o 
 -11   8   7      243.45      112.53     92.10 o 
 -10   8   7       12.10       -3.36     54.84 o 
  -9   8   7       29.30      -24.06     51.48 o 
  -8   8   7     3029.03     3281.15    210.23 o 
  -7   8   7     2579.18     3078.52     84.64 o 
  -6   8   7       74.33       65.31     19.34 o 
  -5   8   7       19.31       54.86     17.70 o 
  -4   8   7     2425.67     2603.72     82.77 o 
  -3   8   7     4007.23     4053.76    111.52 o 
  -2   8   7     2024.43     1843.56     66.11 o 
  -1   8   7     1832.54     1837.53     75.46 o 
   0   8   7      806.84      837.40     44.11 o 
   1   8   7     3702.13     3759.89    109.03 o 
   2   8   7     3013.56     2804.53     93.42 o 
   3   8   7       62.73       62.43     24.52 o 
   4   8   7     2896.47     2900.52     93.05 o 
   5   8   7     3534.65     3685.54    134.40 o 
   6   8   7       56.59       75.82     30.00 o 
   7   8   7      553.76      441.40     68.08 o 
   8   8   7      518.61      629.07     73.95 o 
   9   8   7       86.69       62.18     72.43 o 
  10   8   7       71.70      111.12     55.94 o 
  11   8   7      223.11      197.47    135.94 o 
  12   8   7       18.96      -71.91     99.33 o 
 -13   9   7       83.83      -43.72    117.96 o 
 -12   9   7      677.87      562.20    138.93 o 
 -11   9   7      107.54       23.80     98.82 o 
 -10   9   7      708.87      697.01    119.53 o 
  -9   9   7      309.92      311.73     92.61 o 
  -8   9   7      734.20      669.34    123.67 o 
  -7   9   7       87.54      152.79     51.74 o 
  -6   9   7       25.06       30.45     15.91 o 
  -5   9   7      101.39       56.16     20.72 o 
  -4   9   7      442.04      391.06     53.21 o 
  -3   9   7       20.81       26.21     18.96 o 
  -2   9   7      112.38      147.90     27.36 o 
  -1   9   7      967.91      978.22     48.69 o 
   0   9   7     1662.21     1672.42     69.37 o 
   1   9   7      422.28      382.18     40.40 o 
   2   9   7      325.88      297.91     36.41 o 
   3   9   7     1058.90     1056.23     60.20 o 
   4   9   7       33.51      -45.71     45.71 o 
   5   9   7      793.78      730.98     55.73 o 
   6   9   7       31.79       -1.63    110.97 o 
   7   9   7      137.86      114.60     47.43 o 
   8   9   7      191.37      165.97     51.54 o 
   9   9   7       70.37      112.99     48.03 o 
  10   9   7      187.29      306.99    128.83 o 
  11   9   7       16.87      182.11    113.30 o 
 -12  10   7      404.00      372.02    115.12 o 
 -11  10   7      334.29      299.06     98.56 o 
 -10  10   7      195.30       95.46     78.38 o 
  -9  10   7      768.18      786.80    130.14 o 
  -8  10   7     2053.06     2056.07    202.40 o 
  -7  10   7        0.39       16.67     29.05 o 
  -6  10   7      312.28      310.25     38.55 o 
  -5  10   7      588.32      679.75     48.25 o 
  -4  10   7      928.11     1022.66     59.40 o 
  -3  10   7      421.46      391.70     43.23 o 
  -2  10   7     1435.73     1356.32     71.42 o 
  -1  10   7        5.19       24.90     29.72 o 
   0  10   7        1.71        1.56     29.86 o 
   1  10   7      553.86      660.56     52.29 o 
   2  10   7      256.57      270.42     42.32 o 
   3  10   7       19.50       -7.52     84.46 o 
   4  10   7        6.58      -36.73     46.56 o 
   5  10   7      839.56      742.83    154.85 o 
   6  10   7     1022.23     1028.63    190.44 o 
   7  10   7       94.14      118.21     49.41 o 
   8  10   7     1086.73     1082.49     95.36 o 
   9  10   7      923.56      997.42    104.53 o 
  10  10   7      170.16       79.16    103.22 o 
 -11  11   7      145.83      278.09    108.65 o 
 -10  11   7      445.98      442.65    119.26 o 
  -9  11   7       31.37       34.15    119.51 o 
  -8  11   7        5.81      -13.71     64.93 o 
  -7  11   7      944.13      935.60     73.49 o 
  -6  11   7        4.56       12.94     38.76 o 
  -5  11   7      478.45      345.15     41.98 o 
  -4  11   7      559.28      637.55     51.20 o 
  -3  11   7       88.49       66.91     34.91 o 
  -2  11   7       17.01       55.82     35.35 o 
  -1  11   7      452.70      492.02     60.05 o 
   0  11   7       56.03       27.09     33.38 o 
   1  11   7      161.57       84.71     43.13 o 
   2  11   7       94.27       25.84     41.21 o 
   3  11   7       41.90       16.11     39.42 o 
   4  11   7       52.46       58.21     45.26 o 
   5  11   7       19.46      -20.40     91.83 o 
   6  11   7     1064.91     1149.17    170.77 o 
   7  11   7     1562.76     1664.36    132.49 o 
   8  11   7      138.93      128.16    163.23 o 
   9  11   7       21.83       82.52     92.87 o 
 -10  12   7       32.80     -132.44    132.44 o 
  -9  12   7       24.88      -88.47     88.47 o 
  -8  12   7        5.86      -81.74     81.74 o 
  -7  12   7        1.00       -3.36     71.65 o 
  -6  12   7        4.65       15.75     29.96 o 
  -5  12   7      106.65      186.67     53.08 o 
  -4  12   7       24.61       86.64     41.65 o 
  -3  12   7      136.10      119.83     47.56 o 
  -2  12   7      380.60      306.12     73.64 o 
  -1  12   7       63.42       79.98     51.81 o 
   0  12   7       44.41       34.29     40.53 o 
   1  12   7      142.11       73.68     51.35 o 
   2  12   7       50.17      -13.69     44.97 o 
   3  12   7        8.81       17.46     47.48 o 
   4  12   7      136.33       49.79     60.53 o 
   5  12   7        0.29      -61.34     90.80 o 
   6  12   7        0.02       89.18     64.67 o 
   7  12   7        2.16       55.75     74.84 o 
   8  12   7      131.61      187.03    101.66 o 
  -8  13   7      224.13       95.20    105.29 o 
  -7  13   7      185.67      183.41    101.92 o 
  -6  13   7      724.49      830.76    132.21 o 
  -5  13   7       47.59      183.56    120.16 o 
  -4  13   7      138.46      366.25     65.09 o 
  -3  13   7       22.13       35.25     45.68 o 
  -2  13   7      572.39      614.58     85.57 o 
  -1  13   7     1246.56     1364.32     94.32 o 
   0  13   7      497.39      458.52     55.32 o 
   1  13   7      331.43      310.18     67.56 o 
   2  13   7      791.11      731.64    300.77 o 
   3  13   7      119.50      194.23     65.61 o 
   4  13   7       98.72       88.76     65.31 o 
   5  13   7       32.35      102.57    108.65 o 
   6  13   7      323.08      -14.96     94.17 o 
  -5  14   7        2.68       33.63     97.78 o 
  -4  14   7      548.98      251.73    107.37 o 
  -3  14   7      632.40      758.78     81.94 o 
  -2  14   7      106.37        0.35     92.74 o 
  -1  14   7      170.25      167.18     76.46 o 
   0  14   7        3.92      -85.32     85.32 o 
   1  14   7       31.16      -59.88     62.66 o 
   2  14   7      107.15       69.52     50.16 o 
   3  14   7       11.73      123.39    126.82 o 
 -16   0   8       12.55       44.75    137.88 o 
 -15   0   8      157.97      221.44    103.73 o 
 -14   0   8     1897.55     1930.94    125.84 o 
 -13   0   8       66.92      -12.51     38.16 o 
 -12   0   8     1871.17     2196.26     90.08 o 
 -11   0   8      161.06      121.20     23.66 o 
 -10   0   8      437.72      449.40     35.06 o 
  -9   0   8    13395.37    15301.18    413.05 o 
  -8   0   8      295.27      359.44     53.32 o 
  -7   0   8     1539.66     1507.08     82.21 o 
  -6   0   8     1828.41     1812.01     61.66 o 
  -5   0   8     1705.78     1744.89     59.33 o 
  -4   0   8      574.75      576.18     76.47 o 
  -3   0   8     7403.67     8319.66    226.33 o 
  -2   0   8      619.94      605.41    147.23 o 
  -1   0   8      321.68      259.30     28.99 o 
   0   0   8    12323.11    12001.77    400.39 o 
   1   0   8    19747.32    19593.07    532.41 o 
   2   0   8     3368.70     3420.24    124.80 o 
   3   0   8     3883.29     3830.59     96.86 o 
   4   0   8     3918.50     3727.24     99.97 o 
   5   0   8     3846.52     3795.28    106.49 o 
   6   0   8        3.23        8.00     15.91 o 
   7   0   8      641.50      563.84     75.76 o 
   8   0   8     9746.14    10150.85    267.20 o 
   9   0   8      668.35      736.23     93.01 o 
  10   0   8       80.89       49.90     31.63 o 
  11   0   8       11.00       36.07     42.79 o 
  12   0   8      131.64       91.44     53.40 o 
  13   0   8      286.04      316.44     58.30 o 
  14   0   8       61.10       62.62     64.08 o 
 -16   1   8      117.66       79.76     82.68 o 
 -15   1   8      617.19      524.51     87.79 o 
 -14   1   8       27.90       -7.68     36.54 o 
 -13   1   8      916.68      887.51     43.89 o 
 -12   1   8      412.98      322.24     27.99 o 
 -11   1   8     5434.04     5871.46    127.33 o 
 -10   1   8     1284.46     1236.64     42.98 o 
  -9   1   8      700.13      669.79     45.78 o 
  -8   1   8      432.53      416.01     21.57 o 
  -7   1   8    13519.30    14360.46    252.73 o 
  -6   1   8      354.95      294.61     17.40 o 
  -5   1   8     6782.47     7428.26    122.46 o 
  -4   1   8      464.10      450.91     24.09 o 
  -3   1   8     3449.05     3521.02     71.01 o 
  -2   1   8     5513.60     5470.39    146.65 o 
  -1   1   8      337.37      222.16     14.98 o 
   0   1   8     1941.09     1933.30     45.73 o 
   1   1   8       67.01       71.10     17.23 o 
   2   1   8     8089.42     8158.54    170.35 o 
   3   1   8     1366.75     1397.31     52.47 o 
   4   1   8      638.72      631.89     38.86 o 
   5   1   8      952.49      972.88     46.31 o 
   6   1   8      167.82      106.90     19.39 o 
   7   1   8       11.00        3.08     25.76 o 
   8   1   8       32.83       54.14     17.03 o 
   9   1   8      158.77      122.93     24.10 o 
  10   1   8      278.11      198.29     35.25 o 
  11   1   8       16.53       48.85     37.67 o 
  12   1   8       14.74       20.50     56.92 o 
  13   1   8      665.12      843.32     61.46 o 
  14   1   8        9.22       -4.93     47.51 o 
 -16   2   8      190.00       -9.37     63.74 o 
 -15   2   8        0.07       -8.30     40.59 o 
 -14   2   8      512.68      581.18     56.02 o 
 -13   2   8       30.17      -57.67     57.67 o 
 -12   2   8      990.85     1082.98     37.90 o 
 -11   2   8       36.22       -1.15     13.63 o 
 -10   2   8     3618.36     3878.44    137.75 o 
  -9   2   8     1457.00     1551.78     70.50 o 
  -8   2   8     2215.24     2341.62    115.96 o 
  -7   2   8       51.24       49.78     13.94 o 
  -6   2   8      725.23      716.04     32.53 o 
  -5   2   8    10217.54    10744.14    216.38 o 
  -4   2   8      578.94      603.75     25.86 o 
  -3   2   8     1510.09     1358.78     39.94 o 
  -2   2   8     1626.82     1507.81     47.85 o 
  -1   2   8     7792.41     8133.48    143.43 o 
   0   2   8      786.53      748.63     35.93 o 
   1   2   8       44.93       50.45     20.97 o 
   2   2   8      142.41       91.70     19.88 o 
   3   2   8     2312.88     2349.45     70.43 o 
   4   2   8     2865.41     2812.88     88.32 o 
   5   2   8      874.46      820.99     42.75 o 
   6   2   8      396.10      314.57     52.69 o 
   7   2   8     1624.06     1775.61     71.60 o 
   8   2   8      464.60      437.31     55.08 o 
   9   2   8      139.19      157.21     41.81 o 
  10   2   8       15.99       -0.52     48.24 o 
  11   2   8      529.74      581.38     54.98 o 
  12   2   8      159.48      144.23     43.76 o 
  13   2   8       12.44        9.16     71.18 o 
  14   2   8      164.23      153.25     56.75 o 
 -16   3   8      268.75       82.52    116.67 o 
 -15   3   8      791.59      648.46    188.35 o 
 -14   3   8      607.42      436.30     69.07 o 
 -13   3   8       39.14       43.44     59.76 o 
 -12   3   8      348.95      343.90     51.21 o 
 -11   3   8      742.97      703.57     41.18 o 
 -10   3   8      557.43      598.75     29.02 o 
  -9   3   8     3261.16     3413.44     80.13 o 
  -8   3   8       93.05       90.17     15.67 o 
  -7   3   8     6903.66     7344.26    155.79 o 
  -6   3   8      768.86      770.38     32.73 o 
  -5   3   8     3202.93     3257.01     72.59 o 
  -4   3   8      130.75      115.55     15.53 o 
  -3   3   8      721.34      643.33     27.13 o 
  -2   3   8     9668.46    10016.16    178.12 o 
  -1   3   8     1503.53     1585.10     50.61 o 
   0   3   8      278.65      292.95     31.44 o 
   1   3   8       80.93      121.54     20.24 o 
   2   3   8     5034.12     5123.97    104.54 o 
   3   3   8      954.90     1025.48     54.96 o 
   4   3   8     1382.68     1440.29     56.19 o 
   5   3   8      745.86      740.26     40.91 o 
   6   3   8     1672.60     1697.64     74.42 o 
   7   3   8      557.38      496.53     44.40 o 
   8   3   8      709.95      628.54     42.26 o 
   9   3   8     1343.97     1492.36     80.62 o 
  10   3   8      139.23       78.97     46.11 o 
  11   3   8     2794.73     3179.60    171.00 o 
  12   3   8      666.37      737.62    128.07 o 
  13   3   8       54.96       57.91     43.09 o 
 -15   4   8       13.01       21.73     52.08 o 
 -14   4   8       83.00       91.32     54.07 o 
 -13   4   8       15.82       10.09     47.60 o 
 -12   4   8     1208.41     1230.43    126.28 o 
 -11   4   8        5.29       14.10     29.27 o 
 -10   4   8     1526.04     1445.93    237.58 o 
  -9   4   8      202.37      236.73     14.97 o 
  -8   4   8      321.10      340.27     20.45 o 
  -7   4   8     4662.15     4910.18    101.59 o 
  -6   4   8     1112.84     1148.94     38.09 o 
  -5   4   8     3374.11     3269.35     90.38 o 
  -4   4   8      944.03     1005.70     34.53 o 
  -3   4   8     2072.52     2265.12     58.69 o 
  -2   4   8     2048.26     1985.94     60.86 o 
  -1   4   8    15706.43    16676.37    323.75 o 
   0   4   8        1.47       -5.90     15.64 o 
   1   4   8      688.23      518.12     33.54 o 
   2   4   8     2244.36     2048.66     54.37 o 
   3   4   8     3518.94     3447.58     76.60 o 
   4   4   8     7765.96     8380.79    173.41 o 
   5   4   8     1803.67     1795.50     65.09 o 
   6   4   8        0.50       37.69     25.82 o 
   7   4   8      888.73      848.93     52.35 o 
   8   4   8      329.88      332.05     44.20 o 
   9   4   8       72.44       42.30     38.32 o 
  10   4   8       63.54       59.54     72.30 o 
  11   4   8      273.50      211.87     67.52 o 
  12   4   8      131.26      139.54     74.89 o 
  13   4   8      505.07      525.76     76.70 o 
 -15   5   8      348.29      232.57     87.70 o 
 -14   5   8        7.81       10.09     57.43 o 
 -13   5   8     2061.33     2206.41    231.38 o 
 -12   5   8       60.91       37.51     54.58 o 
 -11   5   8     1732.06     1805.09    222.18 o 
 -10   5   8       48.50       61.83     51.48 o 
  -9   5   8     2100.25     2176.62     96.30 o 
  -8   5   8      178.38      187.23     39.96 o 
  -7   5   8       54.64       47.39     13.44 o 
  -6   5   8     4241.42     4578.07    118.71 o 
  -5   5   8        2.22       39.17     13.92 o 
  -4   5   8      348.25      335.89     24.15 o 
  -3   5   8      145.70      188.62     21.77 o 
  -2   5   8     3281.58     3267.36     86.53 o 
  -1   5   8     3111.16     3126.91     84.97 o 
   0   5   8      227.08      224.56     25.20 o 
   1   5   8      811.38      810.24     39.22 o 
   2   5   8        0.30       24.45     19.43 o 
   3   5   8      260.19      194.36     20.91 o 
   4   5   8       24.54       -1.48     18.10 o 
   5   5   8     1463.39     1375.30     53.99 o 
   6   5   8      549.15      424.96     44.59 o 
   7   5   8      278.71      184.40     35.27 o 
   8   5   8     1421.86     1620.88     82.28 o 
   9   5   8      413.98      485.03     56.87 o 
  10   5   8      374.73      440.17     58.17 o 
  11   5   8       13.02       36.44     56.17 o 
  12   5   8      304.01      350.05    185.23 o 
  13   5   8      204.29       78.08     69.15 o 
 -15   6   8       15.84       13.45    100.89 o 
 -14   6   8      322.93      175.92    104.77 o 
 -13   6   8      877.00      835.72    115.66 o 
 -12   6   8      240.18      167.12     75.02 o 
 -11   6   8      356.00      263.62     75.28 o 
 -10   6   8       37.22      -61.83     61.83 o 
  -9   6   8      911.61      850.36     68.40 o 
  -8   6   8      160.29      205.79     33.90 o 
  -7   6   8     3318.55     3451.94     85.33 o 
  -6   6   8       68.76       95.49     21.91 o 
  -5   6   8     2052.50     2120.10     57.08 o 
  -4   6   8     2079.81     2122.36     65.88 o 
  -3   6   8      535.19      488.73     46.27 o 
  -2   6   8     2081.85     1988.07     61.39 o 
  -1   6   8      569.56      581.40     52.69 o 
   0   6   8      518.97      440.11     34.92 o 
   1   6   8     2159.71     2179.65     74.68 o 
   2   6   8      467.32      404.20     33.58 o 
   3   6   8     1406.53     1342.45     58.89 o 
   4   6   8       55.03       42.69     20.45 o 
   5   6   8      945.76      904.12     44.27 o 
   6   6   8       40.21       18.56     31.10 o 
   7   6   8      106.16       81.65     34.40 o 
   8   6   8      621.72      621.67     58.35 o 
   9   6   8      241.82      175.59     60.77 o 
  10   6   8      343.74      257.07     61.97 o 
  11   6   8      126.14      108.13     55.07 o 
  12   6   8        0.22       24.60     59.50 o 
 -14   7   8       68.64      -80.97     80.97 o 
 -13   7   8      491.33      281.74     94.95 o 
 -12   7   8        0.15       17.07     57.94 o 
 -11   7   8       35.88       27.42     61.57 o 
 -10   7   8      256.25      219.89     72.18 o 
  -9   7   8      108.49      103.22     79.16 o 
  -8   7   8     1226.62     1421.21     80.68 o 
  -7   7   8     1009.78      924.57     46.75 o 
  -6   7   8       59.81       66.39     22.60 o 
  -5   7   8     4458.84     4554.41    109.53 o 
  -4   7   8      692.31      748.76     49.33 o 
  -3   7   8       56.88       53.19     21.82 o 
  -2   7   8      474.16      530.59     34.35 o 
  -1   7   8       36.45      141.79     27.53 o 
   0   7   8     4469.70     4546.02    122.80 o 
   1   7   8        0.69       50.26     44.02 o 
   2   7   8      883.62      831.83     63.31 o 
   3   7   8     1663.27     1729.50     79.18 o 
   4   7   8       59.70       78.71     22.80 o 
   5   7   8      355.70      237.65     29.43 o 
   6   7   8      167.60      151.93     33.23 o 
   7   7   8      532.53      494.32     64.84 o 
   8   7   8       20.63      108.58     65.19 o 
   9   7   8        4.17      -16.90     47.73 o 
  10   7   8        5.36      113.10     49.13 o 
  11   7   8      440.99      439.46     65.15 o 
  12   7   8      382.74      483.43    154.32 o 
 -14   8   8       18.81      -20.18     77.60 o 
 -13   8   8      321.74      176.17    115.12 o 
 -12   8   8      361.66      296.47    108.91 o 
 -11   8   8      405.38      362.71    112.80 o 
 -10   8   8      417.88      374.09     92.62 o 
  -9   8   8       88.69        6.98     51.48 o 
  -8   8   8      234.62      236.44     40.97 o 
  -7   8   8        0.49        6.67     25.62 o 
  -6   8   8      201.65      157.04     34.61 o 
  -5   8   8       33.15       40.80     29.78 o 
  -4   8   8      116.32       54.10     28.00 o 
  -3   8   8     2523.21     2498.52     81.26 o 
  -2   8   8     1764.34     2086.78     90.59 o 
  -1   8   8      404.12      463.37     39.92 o 
   0   8   8        4.09       26.08     25.01 o 
   1   8   8     2400.25     2540.59     86.26 o 
   2   8   8     1249.23     1186.31     60.83 o 
   3   8   8      893.24      770.95     47.45 o 
   4   8   8     1384.93     1464.64     76.15 o 
   5   8   8      601.54      497.10     39.43 o 
   6   8   8      290.15      505.95     68.78 o 
   7   8   8      809.57     1003.91    148.13 o 
   8   8   8       16.86       59.88     41.58 o 
   9   8   8      170.63      130.89     54.93 o 
  10   8   8       24.10       67.95     56.37 o 
  11   8   8      509.59      427.36     84.73 o 
 -13   9   8       23.65       67.77    118.48 o 
 -12   9   8      133.30       74.76    115.63 o 
 -11   9   8        1.86       17.07     99.07 o 
 -10   9   8       28.30       13.71     65.19 o 
  -9   9   8      394.98      460.24    102.97 o 
  -8   9   8      302.21      452.92    113.18 o 
  -7   9   8      913.96      822.35    106.35 o 
  -6   9   8      498.58      670.33     43.10 o 
  -5   9   8      108.37       93.64     31.10 o 
  -4   9   8     3558.05     3615.70    128.22 o 
  -3   9   8       50.84        8.31     27.64 o 
  -2   9   8      138.38      129.89     40.00 o 
  -1   9   8     1422.75     1564.87     77.73 o 
   0   9   8      327.64      302.53     38.52 o 
   1   9   8      319.35      239.15     36.62 o 
   2   9   8      190.39      220.28     40.52 o 
   3   9   8       15.19       46.71     33.93 o 
   4   9   8      138.25      125.06     36.50 o 
   5   9   8      445.88      385.21     68.69 o 
   6   9   8       60.73      116.09    110.59 o 
   7   9   8      908.46      788.29    111.78 o 
   8   9   8      260.38      224.70     55.80 o 
   9   9   8       19.53       -8.30     60.54 o 
  10   9   8       85.19      152.52     70.64 o 
 -12  10   8        1.58       -3.36    118.73 o 
 -11  10   8      312.35      235.16    136.33 o 
 -10  10   8       72.20       -6.73     75.28 o 
  -9  10   8        7.00      -47.86     61.57 o 
  -8  10   8      849.78      583.19    140.75 o 
  -7  10   8       39.29      100.42     30.19 o 
  -6  10   8       12.29       -3.66     27.32 o 
  -5  10   8      183.52       72.19     30.46 o 
  -4  10   8       44.96       24.45     31.19 o 
  -3  10   8      936.34      887.65     57.91 o 
  -2  10   8       41.36      -35.64     35.64 o 
  -1  10   8      478.33      488.95    116.71 o 
   0  10   8       11.46        1.52     28.82 o 
   1  10   8      144.56      157.68     43.08 o 
   2  10   8       44.51      -41.82     41.82 o 
   3  10   8       15.41      -39.54     39.54 o 
   4  10   8      352.02      225.21    149.14 o 
   5  10   8      142.63      166.08     56.17 o 
   6  10   8      341.82      446.15     87.18 o 
   7  10   8      275.52      216.55     55.13 o 
   8  10   8      975.45      986.47     91.75 o 
   9  10   8       45.13       66.22     65.96 o 
 -11  11   8      115.21        3.36     91.83 o 
 -10  11   8       13.85      -82.00     82.00 o 
  -8  11   8       65.84        3.36     68.29 o 
  -7  11   8      400.08      174.37     92.36 o 
  -6  11   8       10.36       77.03     39.65 o 
  -5  11   8       10.00       95.39     40.29 o 
  -4  11   8       19.97        1.44     32.65 o 
  -3  11   8      130.54       14.19     47.06 o 
  -2  11   8       13.23       82.17     40.01 o 
  -1  11   8      697.44      620.73     71.54 o 
   0  11   8      100.89      108.69     61.96 o 
   1  11   8     1027.30      906.04     79.94 o 
   2  11   8        4.28        8.30     60.57 o 
   3  11   8       76.69      199.47     67.77 o 
   4  11   8      772.11      820.35    179.17 o 
   5  11   8      145.43      170.93     65.05 o 
   6  11   8       99.23       -0.95     60.85 o 
   7  11   8      805.00     1086.15    132.47 o 
   8  11   8       74.92       20.65     77.48 o 
  -9  12   8      420.07      668.23    160.40 o 
  -8  12   8      266.16      307.07    115.90 o 
  -7  12   8      148.40      347.68    136.33 o 
  -6  12   8      242.94      231.27    101.93 o 
  -5  12   8       60.97       19.73     54.58 o 
  -4  12   8      413.89      337.35     56.42 o 
  -3  12   8      349.71      292.20     53.75 o 
  -2  12   8       16.72      -30.15     46.78 o 
  -1  12   8       15.29       56.41    131.54 o 
   0  12   8      161.00       51.58     48.95 o 
   1  12   8        9.52      -33.31     58.47 o 
   2  12   8        6.39       37.10     47.70 o 
   3  12   8        9.99       16.28     58.63 o 
   4  12   8      261.64      230.82     84.20 o 
   5  12   8       32.10       62.04     62.21 o 
   6  12   8       20.47      -19.14     63.09 o 
   7  12   8       39.00       53.35     63.54 o 
  -7  13   8      251.02      122.36     95.20 o 
  -6  13   8      680.64     1030.23    169.46 o 
  -5  13   8      385.67      479.64    111.50 o 
  -4  13   8      551.69      772.04     79.19 o 
  -3  13   8        2.13      -50.36     58.22 o 
  -2  13   8      204.03      120.45     62.52 o 
  -1  13   8      520.50      662.84    120.86 o 
   0  13   8       27.11       34.88     51.93 o 
   1  13   8       72.48       90.02     61.15 o 
   2  13   8        5.15      -47.43     47.43 o 
   3  13   8        4.13      120.39    107.09 o 
   4  13   8      284.80      207.24     72.35 o 
   5  13   8      592.79      558.80    164.28 o 
  -4  14   8      101.23      -40.10    137.36 o 
  -3  14   8      268.11      261.15     89.64 o 
  -2  14   8       15.86       29.03     63.40 o 
  -1  14   8        0.73       85.22     95.84 o 
   0  14   8      187.95      191.59     70.65 o 
   1  14   8       59.88       23.46     48.26 o 
 -16   1   9       49.40      -39.56     89.50 o 
 -15   1   9      229.66      157.64     90.04 o 
 -14   1   9      743.12      672.95     59.58 o 
 -13   1   9      945.59      953.95     54.97 o 
 -12   1   9      422.53      343.12     31.18 o 
 -11   1   9        0.78       -0.22     16.68 o 
 -10   1   9      354.54      368.86     31.10 o 
  -9   1   9       90.54       95.23     17.76 o 
  -8   1   9        0.08       15.60     16.05 o 
  -7   1   9      170.35      178.68     22.14 o 
  -6   1   9      233.42      259.37     20.83 o 
  -5   1   9       73.15       51.72     16.01 o 
  -4   1   9       60.38       81.48     21.34 o 
  -3   1   9      494.68      491.28     23.90 o 
  -2   1   9      646.23      647.87     25.16 o 
  -1   1   9     1403.52     1259.22     47.31 o 
   0   1   9      160.96      191.87     23.21 o 
   1   1   9     2386.22     2288.16     72.00 o 
   2   1   9     2693.20     2638.08     75.72 o 
   3   1   9     2413.26     2423.25     75.63 o 
   4   1   9     1748.58     1727.19     63.30 o 
   5   1   9      792.07      893.23     46.87 o 
   6   1   9       25.69      -14.58     20.19 o 
   7   1   9        9.20       32.88     23.10 o 
   8   1   9      298.91      274.99     27.61 o 
   9   1   9        0.64       45.14     24.24 o 
  10   1   9     2354.39     2535.79    101.48 o 
  11   1   9      179.81      214.77     34.10 o 
  12   1   9       81.11       79.93     34.40 o 
  13   1   9       18.36      -10.11     60.28 o 
 -16   2   9       38.38      -86.31    199.31 o 
 -15   2   9      174.57       38.69     72.03 o 
 -14   2   9      485.05      324.90     51.94 o 
 -13   2   9       34.00       65.03     36.33 o 
 -12   2   9       52.74       43.47     33.86 o 
 -11   2   9      672.35      700.53     55.40 o 
 -10   2   9     1801.83     1800.74     59.22 o 
  -9   2   9     1662.35     1701.55     68.20 o 
  -8   2   9       49.33       18.44     13.74 o 
  -7   2   9      175.61      135.52     20.48 o 
  -6   2   9      489.02      514.38     35.66 o 
  -5   2   9      355.57      391.00     29.10 o 
  -4   2   9     3979.88     4222.76     89.35 o 
  -3   2   9     4405.49     4448.90     82.94 o 
  -2   2   9      352.42      403.55     19.58 o 
  -1   2   9        0.88       43.42     21.92 o 
   0   2   9      325.25      335.87     21.14 o 
   1   2   9     3419.47     3661.44     95.42 o 
   2   2   9      219.23      218.15     32.88 o 
   3   2   9      717.33      787.47     41.41 o 
   4   2   9     1211.44     1340.69     56.39 o 
   5   2   9       99.93       77.46     28.08 o 
   6   2   9      192.47      121.07     27.22 o 
   7   2   9      333.75      260.89     35.31 o 
   8   2   9      106.43      120.36     38.66 o 
   9   2   9      239.18      104.40     44.19 o 
  10   2   9       11.35       -5.20     26.82 o 
  11   2   9      539.26      639.12     62.92 o 
  12   2   9      168.20      193.02     55.64 o 
  13   2   9      148.89      127.28    102.86 o 
 -15   3   9        4.08      -15.73     71.65 o 
 -14   3   9      535.64      522.66     67.56 o 
 -13   3   9       22.39      -43.53     43.53 o 
 -12   3   9      705.72      740.07     97.02 o 
 -11   3   9     1880.57     2025.16     76.23 o 
 -10   3   9      374.37      330.66     18.14 o 
  -9   3   9      723.45      755.65     38.88 o 
  -8   3   9     1067.91     1158.95     44.79 o 
  -7   3   9       86.63      110.86     19.01 o 
  -6   3   9      154.61      145.38     17.76 o 
  -5   3   9       14.80       18.35     15.61 o 
  -4   3   9     2505.81     2556.40     62.72 o 
  -3   3   9     8242.26     8383.15    156.90 o 
  -2   3   9     6195.08     6458.88    128.36 o 
  -1   3   9     2208.60     2284.31     67.55 o 
   0   3   9       35.41       30.28     19.28 o 
   1   3   9     5829.44     6157.15    141.46 o 
   2   3   9        1.82       -2.92     22.12 o 
   3   3   9      602.93      497.03     34.65 o 
   4   3   9        0.44       41.13     28.41 o 
   5   3   9     2104.17     2050.61     75.51 o 
   6   3   9      218.76      147.44     32.80 o 
   7   3   9       82.92        4.43     26.81 o 
   8   3   9      106.74      173.64     82.08 o 
   9   3   9      108.29      195.31     73.98 o 
  10   3   9       61.65      -32.55     51.04 o 
  11   3   9        1.58      -57.17     77.35 o 
  12   3   9      683.06      756.34     66.55 o 
  13   3   9       71.04       -9.23    116.67 o 
 -15   4   9       16.44       48.11     92.61 o 
 -14   4   9      358.24      368.45     70.90 o 
 -13   4   9      315.13      285.86     78.39 o 
 -12   4   9      202.79       47.86     51.22 o 
 -11   4   9       11.63      -13.56     38.13 o 
 -10   4   9     1664.29     1781.55     56.01 o 
  -9   4   9      109.02      139.02     31.55 o 
  -8   4   9       87.52       73.55     17.79 o 
  -7   4   9     1249.03     1292.52     49.03 o 
  -6   4   9      818.42      764.11     32.11 o 
  -5   4   9        7.69       17.75     16.58 o 
  -4   4   9      681.71      662.83     43.55 o 
  -3   4   9     1410.52     1380.56     43.60 o 
  -2   4   9     2602.97     2626.42     76.20 o 
  -1   4   9      240.24      283.19     26.38 o 
   0   4   9      134.13       97.82     20.94 o 
   1   4   9      166.54      143.19     29.46 o 
   2   4   9      373.66      373.63     23.23 o 
   3   4   9       36.89       46.93     23.62 o 
   4   4   9      274.31      183.47     31.91 o 
   5   4   9      284.41      259.51     33.08 o 
   6   4   9      169.89      104.47     48.68 o 
   7   4   9      865.38      896.67     80.04 o 
   8   4   9       36.89       30.83     41.90 o 
   9   4   9       38.55       49.88     72.43 o 
  10   4   9        1.43       -8.20     50.85 o 
  11   4   9      501.05      560.35    152.51 o 
  12   4   9        0.07      -88.34     88.34 o 
  13   4   9        1.87      -20.34     62.12 o 
 -15   5   9        7.28       18.57     71.65 o 
 -14   5   9      232.97       81.49     64.41 o 
 -13   5   9     1057.79     1138.49    146.71 o 
 -12   5   9      532.90      519.76     95.72 o 
 -11   5   9       36.18       78.90     51.48 o 
 -10   5   9       19.99       -4.98     43.16 o 
  -9   5   9      285.03      253.26     23.59 o 
  -8   5   9      479.55      520.65     26.89 o 
  -7   5   9      112.42       79.28     17.41 o 
  -6   5   9      197.33      202.17     22.98 o 
  -5   5   9      465.84      433.13     27.52 o 
  -4   5   9       52.18       49.79     15.55 o 
  -3   5   9        5.05      -14.26     14.26 o 
  -2   5   9      371.01      310.00     28.70 o 
  -1   5   9       88.80      151.39     23.13 o 
   0   5   9    11151.94    12151.90    321.41 o 
   1   5   9       73.08       67.51     27.14 o 
   2   5   9     2671.34     2800.21     84.69 o 
   3   5   9      245.22      191.74     22.87 o 
   4   5   9       30.53       46.30     18.99 o 
   5   5   9     2514.57     2445.72    138.60 o 
   6   5   9       45.89       25.21     43.26 o 
   7   5   9      725.42      872.73    100.38 o 
   8   5   9       58.52       39.33     48.32 o 
   9   5   9      355.78      290.57     55.05 o 
  10   5   9       28.11      -23.82     56.40 o 
  11   5   9      128.77      207.22     55.99 o 
  12   5   9      123.06      166.13     83.55 o 
 -14   6   9       28.70      -33.89     94.94 o 
 -13   6   9      381.30      255.60    102.19 o 
 -11   6   9       42.23      -78.90     78.90 o 
 -10   6   9       67.61       82.52     58.46 o 
  -9   6   9        2.58       17.68     12.54 o 
  -8   6   9     1474.87     1476.39     51.16 o 
  -7   6   9        0.20       43.57     15.39 o 
  -6   6   9     3415.89     3637.84     93.48 o 
  -5   6   9     1879.20     2204.74     70.89 o 
  -4   6   9     1347.49     1314.26     56.09 o 
  -3   6   9       20.61       -8.08     22.60 o 
  -2   6   9     9693.66    10589.66    228.77 o 
  -1   6   9     1077.68     1082.22     55.95 o 
   0   6   9     1317.86     1252.55     55.52 o 
   1   6   9        5.26       -0.67     30.06 o 
   2   6   9      359.67      281.92     34.56 o 
   3   6   9     4700.22     4600.96    141.48 o 
   4   6   9      566.46      496.54     58.26 o 
   5   6   9      265.88      156.94     30.27 o 
   6   6   9      213.64      158.70     38.20 o 
   7   6   9     2188.20     2203.10    129.37 o 
   8   6   9      683.49      687.40     71.65 o 
   9   6   9      291.44      324.39     66.07 o 
  10   6   9      203.00      220.45     58.06 o 
  11   6   9      227.34      234.37    113.44 o 
  12   6   9      111.58      186.37     76.89 o 
 -14   7   9       34.38       17.07     71.14 o 
 -13   7   9      349.65      357.78     98.82 o 
 -12   7   9       73.73       44.49     68.55 o 
 -11   7   9      187.74      116.67     72.18 o 
 -10   7   9        2.52      -51.48     51.48 o 
  -9   7   9      275.44      289.23     75.80 o 
  -8   7   9     2063.43     2366.26    102.07 o 
  -7   7   9        0.98       67.50     17.34 o 
  -6   7   9     2401.53     2755.72     82.93 o 
  -5   7   9      143.05      112.67     24.06 o 
  -4   7   9     1910.15     2006.73     71.09 o 
  -3   7   9     1597.97     1640.15     63.02 o 
  -2   7   9       92.57      175.35     28.89 o 
  -1   7   9        0.60       32.24     22.21 o 
   0   7   9        6.50       50.87     23.30 o 
   1   7   9     1504.17     1490.29     62.43 o 
   2   7   9       78.70       65.66     31.18 o 
   3   7   9       67.17       57.90     29.15 o 
   4   7   9        1.95       12.91     22.86 o 
   5   7   9      130.79      120.96     39.65 o 
   6   7   9      193.96      146.32     33.51 o 
   7   7   9      870.47     1028.57     82.91 o 
   8   7   9      547.36      526.41     76.84 o 
   9   7   9        0.18        7.37     75.53 o 
  10   7   9       31.84       81.24     53.00 o 
  11   7   9      252.15      145.99     70.55 o 
 -13   8   9       14.28       61.31    119.25 o 
 -12   8   9        0.75      235.92    106.06 o 
 -11   8   9       11.29        0.00     68.55 o 
 -10   8   9        0.08      -27.42     61.82 o 
  -9   8   9      190.52      137.62     72.18 o 
  -8   8   9      614.77      528.34     54.28 o 
  -7   8   9      236.37      250.95     40.49 o 
  -6   8   9       28.94       16.83     20.37 o 
  -5   8   9       35.40       76.38     23.05 o 
  -4   8   9      402.67      333.56     46.61 o 
  -3   8   9      140.67       50.96     26.62 o 
  -2   8   9      483.89      376.72     39.58 o 
  -1   8   9      330.73      294.75     36.07 o 
   0   8   9       90.26      107.66     27.95 o 
   1   8   9      172.65      177.98     31.71 o 
   2   8   9     1466.17     1439.61     85.80 o 
   3   8   9      440.00      357.60     55.87 o 
   4   8   9      779.09      712.02    107.93 o 
   5   8   9      179.41      209.74     48.02 o 
   6   8   9       65.09        5.44     64.57 o 
   7   8   9     2133.87     2158.66    136.93 o 
   8   8   9      387.38      260.70    121.98 o 
   9   8   9        7.55       34.69     49.74 o 
  10   8   9        8.58       77.62     56.95 o 
 -12   9   9     2010.96     2646.77    297.36 o 
 -11   9   9     2288.80     2625.77    254.16 o 
 -10   9   9       17.19       17.07     65.19 o 
  -9   9   9        7.51      -41.39     65.45 o 
  -8   9   9      475.28      543.76     51.18 o 
  -7   9   9       62.88       28.10     19.33 o 
  -6   9   9      114.54      125.14     32.06 o 
  -5   9   9      548.27      555.40     46.35 o 
  -4   9   9       19.87        3.49     28.03 o 
  -3   9   9      462.89      513.77    115.00 o 
  -2   9   9     4637.81     5055.38    164.82 o 
  -1   9   9      900.56      857.03     55.15 o 
   0   9   9      181.85      182.18     40.25 o 
   1   9   9       71.55       85.18     36.72 o 
   2   9   9      693.58      593.95    175.94 o 
   3   9   9       73.22       46.85     84.33 o 
   4   9   9       27.54       47.92     50.08 o 
   5   9   9      724.85      555.86    175.42 o 
   6   9   9       42.01      -46.40     46.40 o 
   7   9   9      318.14      200.23    120.81 o 
   8   9   9       18.21       34.56     61.72 o 
   9   9   9        6.90        4.48     52.83 o 
  10   9   9       60.59        9.83     68.03 o 
 -11  10   9       87.12      205.14    140.21 o 
 -10  10   9       57.57       20.69     78.90 o 
  -9  10   9      102.38      102.96     85.88 o 
  -8  10   9      385.84      308.89    113.31 o 
  -7  10   9      205.67      192.61     75.15 o 
  -6  10   9       31.54       62.84     36.01 o 
  -5  10   9       68.76       35.00     64.02 o 
  -4  10   9       69.04       26.52     30.98 o 
  -3  10   9      157.12       49.70     46.82 o 
  -2  10   9       86.98       33.98     31.22 o 
  -1  10   9      378.45      362.27     45.86 o 
   0  10   9       25.69       17.99     38.10 o 
   1  10   9       82.95        2.05     37.78 o 
   2  10   9      213.24      141.77     53.89 o 
   3  10   9      272.25       89.33    120.29 o 
   4  10   9       41.78       25.46     66.87 o 
   5  10   9       71.97      121.45     79.80 o 
   6  10   9        4.76       81.64     61.94 o 
   7  10   9        0.59      -45.31     50.53 o 
   8  10   9        0.14      147.44     73.89 o 
   9  10   9      140.18      216.00     88.21 o 
 -10  11   9       20.35      191.42    109.42 o 
  -9  11   9       19.11      -27.42     78.64 o 
  -8  11   9      882.33      530.67    143.86 o 
  -7  11   9      218.80      218.85     99.08 o 
  -6  11   9     1559.27     1782.42    123.31 o 
  -5  11   9      577.94      394.76    116.94 o 
  -4  11   9       28.29       26.55     41.10 o 
  -3  11   9      233.27      186.97     82.01 o 
  -2  11   9      772.60      633.22     78.23 o 
  -1  11   9       66.28      -37.60     48.64 o 
   0  11   9        2.91       15.77     44.35 o 
   1  11   9     1421.14     1189.85    152.68 o 
   2  11   9     1198.51     1249.18    102.07 o 
   3  11   9       27.60       54.06     49.02 o 
   4  11   9      230.13       66.49     62.79 o 
   5  11   9      647.87      668.59    227.80 o 
   6  11   9       58.86      -44.84     51.83 o 
   7  11   9       79.90      119.49     73.47 o 
  -8  12   9        8.46       10.35    105.80 o 
  -7  12   9        0.03      -85.11     85.11 o 
  -6  12   9       73.65      -37.25     84.85 o 
  -5  12   9        0.43       27.77     45.79 o 
  -4  12   9        2.35      -32.14     32.14 o 
  -3  12   9      318.12      208.73     71.40 o 
  -2  12   9      687.98      809.35     83.88 o 
  -1  12   9        0.52       19.18     42.47 o 
   0  12   9        6.72      -60.36    155.47 o 
   1  12   9       37.97        1.66     46.46 o 
   2  12   9      113.30       81.06     65.31 o 
   3  12   9      840.68      950.41    114.10 o 
   4  12   9       15.89      -19.57     66.82 o 
   5  12   9       17.40      -26.57     66.91 o 
   6  12   9        0.61        5.48     59.61 o 
  -6  13   9      183.28      172.81    108.39 o 
  -5  13   9      175.38      266.45    107.87 o 
  -4  13   9       56.67       -9.81     59.36 o 
  -3  13   9       15.36       85.88     41.79 o 
  -2  13   9      388.30      201.48    221.58 o 
  -1  13   9      104.42       58.20    107.61 o 
   0  13   9       43.49      -31.67     75.80 o 
   1  13   9        3.36      -61.24    101.79 o 
   2  13   9        7.23       11.58     58.47 o 
   3  13   9      215.07      159.40    159.23 o 
 -16   0  10      107.20      -10.35     99.85 o 
 -15   0  10      233.40      124.17    106.84 o 
 -14   0  10     3868.51     4160.23    378.30 o 
 -13   0  10        0.10       10.51     42.09 o 
 -12   0  10       32.34       11.06     24.11 o 
 -11   0  10      193.14      165.05     26.60 o 
 -10   0  10      839.31      829.85     55.69 o 
  -9   0  10      452.27      391.29     34.59 o 
  -8   0  10     5585.38     5696.54    171.78 o 
  -7   0  10       11.43       15.65     18.91 o 
  -6   0  10       23.77       20.75     19.38 o 
  -5   0  10       21.04       36.80     22.79 o 
  -4   0  10     7856.78     8359.67    262.03 o 
  -3   0  10    14479.11    15838.91    443.30 o 
  -2   0  10        2.70       -5.51     23.82 o 
  -1   0  10       26.58      -19.84     25.19 o 
   0   0  10     5892.75     6211.77    210.27 o 
   1   0  10      661.73      635.09     56.79 o 
   2   0  10      155.30      177.90     33.47 o 
   3   0  10      887.19      795.08     61.99 o 
   4   0  10      772.23      744.90     65.57 o 
   5   0  10       73.36       76.51     41.62 o 
   6   0  10       87.17       57.68     27.68 o 
   7   0  10      778.56      707.03     52.60 o 
   8   0  10      406.83      397.56     90.68 o 
   9   0  10        6.37      -22.35     36.91 o 
  10   0  10     3953.69     4863.68    253.64 o 
  11   0  10     3198.62     3571.52    191.62 o 
  12   0  10      703.10      656.64    108.92 o 
  13   0  10       43.24      294.90    134.26 o 
 -15   1  10      193.96      218.00     74.43 o 
 -14   1  10        0.99      -34.77     34.77 o 
 -13   1  10      293.36      269.29     43.74 o 
 -12   1  10      111.85       75.59     22.20 o 
 -11   1  10      206.03      221.57     26.85 o 
 -10   1  10        7.78        9.25     17.68 o 
  -9   1  10      749.58      830.64     32.79 o 
  -8   1  10       13.54        4.28     16.24 o 
  -7   1  10      303.05      304.62     21.24 o 
  -6   1  10     2234.49     2294.04     64.39 o 
  -5   1  10      244.64      205.44     23.67 o 
  -4   1  10     2162.89     2150.47     56.69 o 
  -3   1  10      325.72      310.62     21.20 o 
  -2   1  10     1824.58     1871.34     77.42 o 
  -1   1  10     2481.50     2654.97     95.42 o 
   0   1  10     1924.11     1862.30     90.80 o 
   1   1  10      341.41      310.75     32.43 o 
   2   1  10      954.52      906.00     46.14 o 
   3   1  10       44.43       99.06      9.69 o 
   4   1  10     8152.36     8589.33    167.84 o 
   5   1  10       14.48       -8.23     21.67 o 
   6   1  10      928.07     1011.32     54.86 o 
   7   1  10      547.51      574.71     38.63 o 
   8   1  10       25.79       92.94     26.10 o 
   9   1  10     1154.57     1155.04     70.69 o 
  10   1  10      117.82       96.75     39.43 o 
  11   1  10       23.14        6.71     99.63 o 
  12   1  10        1.50       20.46     45.10 o 
 -15   2  10      540.25      559.70    206.97 o 
 -14   2  10      302.63      195.98     44.65 o 
 -13   2  10      172.27      223.61     43.36 o 
 -12   2  10       91.10       59.38     20.40 o 
 -11   2  10       86.75       42.69     20.67 o 
 -10   2  10     2467.95     2549.93     72.66 o 
  -9   2  10       77.84       41.17     18.73 o 
  -8   2  10      925.30      891.21     56.20 o 
  -7   2  10     1585.66     1636.77     51.90 o 
  -6   2  10       22.33       53.30     18.13 o 
  -5   2  10     3420.99     3367.57     81.39 o 
  -4   2  10      263.80      338.86     32.50 o 
  -3   2  10      318.87      295.27     18.53 o 
  -2   2  10      108.28      104.37     16.20 o 
  -1   2  10      704.93      800.74     32.38 o 
   0   2  10      761.15      754.78     30.99 o 
   1   2  10     4529.85     4686.79    118.91 o 
   2   2  10     2478.49     2637.92    106.98 o 
   3   2  10     3385.07     3496.55     99.54 o 
   4   2  10     1251.71     1374.05     74.78 o 
   5   2  10     3099.34     3056.20    141.17 o 
   6   2  10     4416.61     4701.49    151.21 o 
   7   2  10      772.03      616.88     54.77 o 
   8   2  10      527.85      555.96     46.99 o 
   9   2  10       99.60       93.64     36.17 o 
  10   2  10     1549.07     1729.86     92.14 o 
  11   2  10      418.21      430.30     65.96 o 
  12   2  10       64.66       51.53     44.19 o 
 -15   3  10       11.13       44.49     95.97 o 
 -14   3  10      125.61       57.02     46.62 o 
 -13   3  10       67.04       83.93     40.95 o 
 -12   3  10       14.15      -37.24     91.31 o 
 -11   3  10      352.88      280.93     26.41 o 
 -10   3  10       37.36       24.03     17.36 o 
  -9   3  10      252.32      278.35     27.40 o 
  -8   3  10      303.79      241.62     27.86 o 
  -7   3  10     1273.38     1313.58     50.69 o 
  -6   3  10        5.10       -7.87     23.34 o 
  -5   3  10     8505.13     9525.20    186.27 o 
  -4   3  10     1763.05     1808.55     52.39 o 
  -3   3  10      379.56      372.79     25.40 o 
  -2   3  10     2407.70     2491.41     64.57 o 
  -1   3  10      427.64      321.71     23.26 o 
   0   3  10    11516.32    12464.24    262.23 o 
   1   3  10     1657.02     1714.76    100.05 o 
   2   3  10      134.01      139.23     48.28 o 
   3   3  10       65.02       97.24     27.24 o 
   4   3  10      409.03      325.24     34.05 o 
   5   3  10       85.48       91.32     31.52 o 
   6   3  10     1220.39     1153.42     95.69 o 
   7   3  10      537.52      543.29    103.66 o 
   8   3  10      439.06      440.83     60.60 o 
   9   3  10       97.02      112.77     49.28 o 
  10   3  10      699.22      833.77     95.93 o 
  11   3  10      138.26      161.37     51.96 o 
  12   3  10      261.04      206.64     56.14 o 
 -15   4  10      892.42      653.59     89.77 o 
 -14   4  10       11.75      -57.89     57.89 o 
 -13   4  10       29.62       62.97     92.09 o 
 -12   4  10      106.37       -3.36     68.29 o 
 -11   4  10      798.16      833.74     49.52 o 
 -10   4  10       45.85       35.73     16.14 o 
  -9   4  10       26.28       37.15     28.12 o 
  -8   4  10     1528.52     1608.38     61.28 o 
  -7   4  10     4267.94     4741.57    114.00 o 
  -6   4  10      144.51      161.41     20.54 o 
  -5   4  10       80.78       65.71     17.47 o 
  -4   4  10      668.05      651.43     42.70 o 
  -3   4  10       93.33      109.36     20.25 o 
  -2   4  10     3983.92     3922.99     89.66 o 
  -1   4  10       56.14       71.07     21.57 o 
   0   4  10       91.65       66.77     27.47 o 
   1   4  10      433.87      434.60     22.40 o 
   2   4  10      606.15      527.04     43.14 o 
   3   4  10      395.96      337.30     36.33 o 
   4   4  10      914.27      736.87     46.14 o 
   5   4  10      161.48      103.57     31.16 o 
   6   4  10     1576.46     1697.84     81.56 o 
   7   4  10      539.29      449.64     75.61 o 
   8   4  10       15.73       39.46     48.97 o 
   9   4  10     1279.33     1347.25    127.57 o 
  10   4  10      784.75      862.37    249.68 o 
  11   4  10        3.11       -5.42     52.95 o 
  12   4  10      121.24       75.02     76.56 o 
 -14   5  10       54.96       34.15     95.20 o 
 -13   5  10        0.98      -20.44     82.00 o 
 -12   5  10      534.56      482.50     99.35 o 
 -11   5  10        8.13      -17.07     71.91 o 
 -10   5  10      110.01       76.86     13.37 o 
  -9   5  10      332.07      290.68     25.45 o 
  -8   5  10      283.03      322.01     24.83 o 
  -7   5  10      100.93       71.55     18.42 o 
  -6   5  10     3913.35     4239.78    105.35 o 
  -5   5  10     1507.50     1499.38     69.63 o 
  -4   5  10       44.13        5.80     19.73 o 
  -3   5  10     4391.00     4643.31    110.46 o 
  -2   5  10      960.76      930.96     45.71 o 
  -1   5  10      100.12       98.37     42.77 o 
   0   5  10      350.30      336.31     49.17 o 
   1   5  10      130.27      125.24     30.12 o 
   2   5  10        9.76       37.83     14.23 o 
   3   5  10     1509.81     1440.60     49.39 o 
   4   5  10     4001.53     4287.47    126.06 o 
   5   5  10      137.46       74.55     35.68 o 
   6   5  10      239.57      225.33     45.79 o 
   7   5  10      567.73      566.63     71.33 o 
   8   5  10       26.51        4.15     43.73 o 
   9   5  10      116.65       43.97     51.82 o 
  10   5  10       85.10      197.94     78.62 o 
  11   5  10       28.83       12.50     61.95 o 
 -14   6  10      342.65      187.30    115.90 o 
 -13   6  10      585.33      598.15    126.51 o 
 -12   6  10      159.87      253.52     99.34 o 
 -11   6  10     1078.86     1109.53    154.73 o 
 -10   6  10        0.08       31.04     58.46 o 
  -9   6  10       48.21       60.40     45.82 o 
  -8   6  10       33.72       49.49     21.05 o 
  -7   6  10       13.75       45.24     16.73 o 
  -6   6  10     1118.99     1220.14     54.97 o 
  -5   6  10      122.24       93.85     19.87 o 
  -4   6  10      207.88      197.17     23.72 o 
  -3   6  10      447.01      503.95     38.61 o 
  -2   6  10        3.22        1.65     26.37 o 
  -1   6  10        3.23      -28.63     28.63 o 
   0   6  10     1025.11     1019.06     51.83 o 
   1   6  10      287.00      151.62     38.35 o 
   2   6  10      773.44      701.77     45.73 o 
   3   6  10      697.49      617.52     51.06 o 
   4   6  10        5.04      -23.94     23.94 o 
   5   6  10     1190.73     1233.71    168.12 o 
   6   6  10       71.14       85.29     44.28 o 
   7   6  10       16.44       40.60     47.73 o 
   8   6  10      483.76      673.99    186.27 o 
   9   6  10       33.65       45.22     56.00 o 
  10   6  10     1436.16     1780.53    153.58 o 
  11   6  10       46.69      -28.48     94.16 o 
 -13   7  10       47.71       82.00     82.00 o 
 -12   7  10      228.04       51.48     71.92 o 
 -11   7  10      198.74      103.22     68.81 o 
 -10   7  10      442.13      564.50    113.57 o 
  -9   7  10       81.30      -24.06     51.74 o 
  -8   7  10       10.62       19.03     30.57 o 
  -7   7  10       51.37       76.28     28.44 o 
  -6   7  10        3.32       23.65     23.17 o 
  -5   7  10      742.99      870.45     60.95 o 
  -4   7  10     1567.85     1384.29     60.53 o 
  -3   7  10      155.23      175.41     26.82 o 
  -2   7  10      591.82      602.85     47.46 o 
  -1   7  10        0.00       12.95     26.42 o 
   0   7  10        1.43       33.06     25.09 o 
   1   7  10      883.67      768.37     50.62 o 
   2   7  10        3.95       27.02     37.75 o 
   3   7  10      361.46      338.06     43.91 o 
   4   7  10      367.19      330.38     41.79 o 
   5   7  10      125.55      111.31     35.29 o 
   6   7  10      507.61      422.82    116.42 o 
   7   7  10       62.87       61.20     50.26 o 
   8   7  10      725.33      897.04    139.32 o 
   9   7  10      910.77     1072.89    154.85 o 
  10   7  10      365.38      307.26     72.29 o 
 -13   8  10       35.88     -116.15    116.15 o 
 -12   8  10       13.17      216.00    120.03 o 
 -11   8  10      123.51      233.85    116.93 o 
 -10   8  10      547.20      464.91    106.85 o 
  -9   8  10       89.90      103.22     72.43 o 
  -8   8  10        0.42      -25.74     29.23 o 
  -7   8  10      610.08      616.20     59.54 o 
  -6   8  10      195.95      113.67     28.12 o 
  -5   8  10      760.87      755.41     49.21 o 
  -4   8  10      146.54       86.44     33.18 o 
  -3   8  10     1543.89     1665.00    131.79 o 
  -2   8  10      763.33      558.50     47.48 o 
  -1   8  10      449.40      326.49     79.88 o 
   0   8  10     1289.60     1159.31     62.83 o 
   1   8  10        0.79       20.85     33.40 o 
   2   8  10      534.04      510.57     62.82 o 
   3   8  10       78.12       55.99     39.77 o 
   4   8  10     1811.31     1696.82     86.66 o 
   5   8  10       65.85       46.88     31.13 o 
   6   8  10       27.88       24.82     46.45 o 
   7   8  10      431.92      465.29     82.50 o 
   8   8  10       27.51      -50.72     50.72 o 
   9   8  10       98.39      111.43    106.97 o 
  10   8  10       63.52       33.99    116.02 o 
 -12   9  10       67.60       34.15     88.99 o 
 -11   9  10       86.97      -75.54    116.67 o 
 -10   9  10      528.49      416.27    103.23 o 
  -9   9  10     1199.73     1246.18    168.71 o 
  -8   9  10     1075.64     1007.84    161.72 o 
  -7   9  10       76.47       20.25     23.13 o 
  -6   9  10      303.56      200.47     44.27 o 
  -5   9  10      148.34      128.50     34.52 o 
  -4   9  10       30.25       -5.44     25.28 o 
  -3   9  10       70.05       31.37     30.36 o 
  -2   9  10       16.85       28.58     34.36 o 
  -1   9  10      186.63      266.67     51.01 o 
   0   9  10      260.14      233.03     69.10 o 
   1   9  10      238.09      174.30     52.52 o 
   2   9  10      604.95      633.91     69.85 o 
   3   9  10        6.68      -40.96     40.96 o 
   4   9  10      233.11      186.22     53.80 o 
   5   9  10      336.78      283.65     61.07 o 
   6   9  10      317.49      242.13     69.30 o 
   7   9  10      256.11      239.67     76.01 o 
   8   9  10       18.68      -63.55     63.55 o 
   9   9  10       79.12       46.86     75.84 o 
 -11  10  10       26.54       75.53     95.97 o 
 -10  10  10       69.46      113.30    130.64 o 
  -9  10  10       90.16       10.35     75.54 o 
  -8  10  10        7.78      102.95    109.94 o 
  -7  10  10        9.59       44.49     78.90 o 
  -6  10  10      133.62       97.32     34.40 o 
  -5  10  10        0.01       56.00     38.76 o 
  -4  10  10       38.96       50.79     45.27 o 
  -3  10  10        9.07      -29.15     29.15 o 
  -2  10  10      147.01      131.91     43.82 o 
  -1  10  10     1520.98     1350.88     93.93 o 
   0  10  10        1.28       56.93     44.19 o 
   1  10  10      843.72      840.75     95.34 o 
   2  10  10        1.29      -16.06     44.31 o 
   3  10  10      241.65      147.25     61.83 o 
   4  10  10      171.99       20.16     66.10 o 
   5  10  10       64.61        3.59     53.50 o 
   6  10  10     1680.71     2191.77    302.52 o 
   7  10  10       35.56       29.41     66.74 o 
   8  10  10      495.95      603.57    131.94 o 
  -9  11  10       88.82      161.16    102.96 o 
  -8  11  10      252.04      304.74    113.05 o 
  -7  11  10       96.39       -6.73     82.00 o 
  -6  11  10     2354.51     2790.97    296.62 o 
  -5  11  10       46.70       -8.92     58.07 o 
  -4  11  10       36.35      -39.13    169.82 o 
  -3  11  10      429.83      498.44     73.83 o 
  -2  11  10      199.22      172.32     52.55 o 
  -1  11  10      380.24      295.38     58.58 o 
   0  11  10      842.93      830.82     87.64 o 
   1  11  10      129.29      134.11     62.40 o 
   2  11  10        6.77      -81.61     81.61 o 
   3  11  10      157.25      219.80    102.57 o 
   4  11  10      154.95      202.59     84.60 o 
   5  11  10       15.14      -63.30     66.99 o 
   6  11  10      330.39      227.45     73.42 o 
  -7  12  10       28.40      197.63    109.16 o 
  -6  12  10       97.62      -13.71     91.57 o 
  -5  12  10      502.19      702.84    102.45 o 
  -4  12  10       77.50      174.72    153.66 o 
  -3  12  10      164.26     -110.46    110.46 o 
  -2  12  10      177.45      188.46     72.91 o 
  -1  12  10      276.36      194.40     62.10 o 
   0  12  10       23.38       23.92     52.00 o 
   1  12  10      471.29      362.42     72.63 o 
   2  12  10      489.42      754.00    308.51 o 
   3  12  10      256.74       73.22     73.65 o 
   4  12  10       38.95      -44.20     73.47 o 
   5  12  10      224.38      211.87    102.70 o 
  -4  13  10       37.48      218.07    137.62 o 
  -3  13  10       32.26      131.63     62.31 o 
  -2  13  10      212.34      199.76     73.13 o 
  -1  13  10       61.64       32.75     59.41 o 
   0  13  10       21.55      148.30     70.95 o 
   1  13  10      138.67      218.08     76.93 o 
   2  13  10       45.72       97.16     66.36 o 
 -15   1  11       39.18       68.13     71.76 o 
 -14   1  11       25.39       73.37     71.99 o 
 -13   1  11      602.05      581.40     56.90 o 
 -12   1  11       16.88       36.00     31.03 o 
 -11   1  11       42.28       41.58     22.97 o 
 -10   1  11      525.22      509.33     29.75 o 
  -9   1  11       20.86       12.73     22.17 o 
  -8   1  11      537.69      500.61     35.73 o 
  -7   1  11     2392.80     2583.54    107.65 o 
  -6   1  11     1186.40     1120.42     45.54 o 
  -5   1  11     2226.97     2247.27     63.81 o 
  -4   1  11     1162.67     1204.67     42.00 o 
  -3   1  11      986.93      943.97     44.35 o 
  -2   1  11      940.81      995.49     48.92 o 
  -1   1  11     4948.56     5052.36    129.07 o 
   0   1  11      857.95      744.90     41.98 o 
   1   1  11       64.14       54.68     28.30 o 
   2   1  11      703.81      637.12     50.49 o 
   3   1  11     1079.99     1103.55     65.88 o 
   4   1  11     2387.91     2315.50     80.85 o 
   5   1  11      915.12      887.44     67.29 o 
   6   1  11      252.69      327.42     30.95 o 
   7   1  11       38.99       41.49     29.73 o 
   8   1  11      113.33      155.03     49.19 o 
   9   1  11       11.35       13.05     54.23 o 
  10   1  11     1227.74     1204.97     79.00 o 
  11   1  11      222.24       87.67     66.87 o 
  12   1  11       31.55      130.82     76.73 o 
 -15   2  11        0.00      171.50    109.68 o 
 -14   2  11        4.66        5.28     63.38 o 
 -13   2  11       36.23       66.20     50.63 o 
 -12   2  11       70.66       83.42     32.44 o 
 -11   2  11      964.66     1122.68     66.10 o 
 -10   2  11       97.40      100.03     23.11 o 
  -9   2  11     1575.21     1707.67     62.00 o 
  -8   2  11     2049.20     2024.71     62.66 o 
  -7   2  11     1476.88     1494.66     50.78 o 
  -6   2  11     2852.58     3063.59    115.58 o 
  -5   2  11      174.34      139.11     21.01 o 
  -4   2  11        2.70        5.61     15.49 o 
  -3   2  11       68.76       46.07     15.07 o 
  -2   2  11        8.04       24.31     33.90 o 
  -1   2  11      236.68      212.62     25.64 o 
   0   2  11       81.13       99.11     16.02 o 
   1   2  11      724.80      732.81     37.23 o 
   2   2  11       20.11       15.13     24.17 o 
   3   2  11      133.05       24.01     28.64 o 
   4   2  11       69.91       35.69     30.89 o 
   5   2  11     1551.94     1686.20     81.81 o 
   6   2  11     1408.32     1467.14    126.93 o 
   7   2  11      121.85       58.11     26.96 o 
   8   2  11        3.94       36.68     29.91 o 
   9   2  11       80.64      156.27     39.60 o 
  10   2  11      383.40      380.76     48.79 o 
  11   2  11        2.76      -66.76    175.00 o 
  12   2  11      289.26      188.85    115.90 o 
 -15   3  11      425.37      373.31    160.91 o 
 -14   3  11      308.33      240.71     65.11 o 
 -13   3  11       12.34      -14.85     49.54 o 
 -12   3  11      191.69      175.67     60.74 o 
 -11   3  11      398.01      364.80     33.51 o 
 -10   3  11      158.60      183.65     27.45 o 
  -9   3  11     1061.78     1076.24     70.48 o 
  -8   3  11      251.43      272.68     25.63 o 
  -7   3  11      344.49      348.14     28.14 o 
  -6   3  11      323.38      318.08     25.69 o 
  -5   3  11        8.50      -19.63     21.70 o 
  -4   3  11      861.16      797.20     33.81 o 
  -3   3  11     1015.48      997.41     47.93 o 
  -2   3  11     1195.56     1094.88     37.71 o 
  -1   3  11      823.09      744.84     37.12 o 
   0   3  11      187.53      174.91     29.86 o 
   1   3  11     2194.68     2137.24     76.40 o 
   2   3  11     2160.99     2106.82     92.92 o 
   3   3  11       76.08       84.92     33.03 o 
   4   3  11     2409.89     2420.42    145.52 o 
   5   3  11        6.92      -17.86     28.03 o 
   6   3  11      201.82      172.04     46.24 o 
   7   3  11     1553.57     1426.56    101.04 o 
   8   3  11      337.21      379.96     64.27 o 
   9   3  11       21.97      -46.55     46.55 o 
  10   3  11        1.77        0.94     37.72 o 
  11   3  11      210.63      214.99     76.71 o 
 -14   4  11      450.19      451.35    121.59 o 
 -13   4  11        0.04       40.44     44.24 o 
 -12   4  11      132.49       91.60     53.82 o 
 -11   4  11       69.89       24.54     37.90 o 
 -10   4  11      322.68      315.59     89.21 o 
  -9   4  11      148.60      208.61     51.91 o 
  -8   4  11      682.43      722.48     38.17 o 
  -7   4  11      657.23      536.81     38.39 o 
  -6   4  11      190.23      148.20     25.10 o 
  -5   4  11      146.72      194.46     23.94 o 
  -4   4  11     1619.21     1598.37     72.18 o 
  -3   4  11      600.44      610.48     44.85 o 
  -2   4  11     1830.93     1928.23     76.16 o 
  -1   4  11        6.24        0.83     22.37 o 
   0   4  11      268.74      231.71     28.60 o 
   1   4  11      290.37      376.41     41.22 o 
   2   4  11      163.96      158.95     31.35 o 
   3   4  11      103.75       57.45     38.65 o 
   4   4  11      165.54      110.59     48.57 o 
   5   4  11       76.50       60.43     47.86 o 
   6   4  11      172.15      148.25    121.84 o 
   7   4  11       36.12      -10.77     48.58 o 
   8   4  11        9.43       75.00     47.86 o 
   9   4  11      746.08     1004.63     94.86 o 
  10   4  11      965.81     1188.81    109.95 o 
  11   4  11       95.51      109.27     65.69 o 
 -14   5  11        2.58      -64.36     76.72 o 
 -13   5  11      127.60       51.22     88.73 o 
 -12   5  11      188.08      277.32    106.06 o 
 -11   5  11      596.47      668.27     95.98 o 
 -10   5  11      244.63      249.94     30.94 o 
  -9   5  11     1631.08     1770.98     77.89 o 
  -8   5  11      527.45      620.73     46.44 o 
  -7   5  11        8.53       -8.79     15.48 o 
  -6   5  11      356.21      424.64     31.54 o 
  -5   5  11     1526.98     1670.10     89.08 o 
  -4   5  11     2784.63     2848.55     79.83 o 
  -3   5  11      394.94      438.74     32.36 o 
  -2   5  11      849.71      814.17     39.34 o 
  -1   5  11       27.66        2.32     25.49 o 
   0   5  11       74.50       37.64     26.47 o 
   1   5  11     1661.81     1539.48     67.74 o 
   2   5  11       78.86       90.59     17.55 o 
   3   5  11     2715.18     2576.54    107.18 o 
   4   5  11      208.60      100.39     62.99 o 
   5   5  11      246.09      183.01     57.69 o 
   6   5  11      537.68      546.94     75.96 o 
   7   5  11        4.12       21.18     51.22 o 
   8   5  11      294.95      139.68     58.41 o 
   9   5  11       29.14      -25.03    137.75 o 
  10   5  11      120.02      204.75     67.26 o 
  11   5  11       70.39        8.30     62.31 o 
 -13   6  11        7.19      222.46    116.41 o 
 -12   6  11        1.97       20.69     89.24 o 
 -11   6  11     1834.24     2295.56    230.59 o 
 -10   6  11       50.26      -10.35     58.46 o 
  -9   6  11      257.97      280.54     29.18 o 
  -8   6  11       18.75       58.75     24.72 o 
  -7   6  11     1970.98     2235.83     84.18 o 
  -6   6  11        3.94        3.38     24.34 o 
  -5   6  11        1.49      -28.92     37.49 o 
  -4   6  11      168.65      225.19     30.10 o 
  -3   6  11       11.75       10.66     24.00 o 
  -2   6  11     1927.83     1955.12     77.30 o 
  -1   6  11      142.45       82.47     27.64 o 
   0   6  11        8.28        2.91     33.75 o 
   1   6  11      242.30      161.89     31.65 o 
   2   6  11      398.54      338.24     70.80 o 
   3   6  11       36.26       31.64     29.10 o 
   4   6  11      739.78      778.41     79.54 o 
   5   6  11      465.49      426.15     68.78 o 
   6   6  11      234.58      255.90    104.77 o 
   7   6  11      424.32      512.56    203.22 o 
   8   6  11       25.11      164.40     66.10 o 
   9   6  11       77.45      191.62     71.55 o 
  10   6  11      437.73      445.28    232.96 o 
 -13   7  11       89.84      -34.15     78.64 o 
 -12   7  11     1035.88     1181.68    154.73 o 
 -11   7  11      368.40      292.33     92.87 o 
 -10   7  11      307.93      406.16    117.19 o 
  -9   7  11       56.56       58.46     65.45 o 
  -8   7  11      466.50      567.92     40.30 o 
  -7   7  11     1369.82     1630.09     92.00 o 
  -6   7  11       75.03      -13.95     24.49 o 
  -5   7  11     1470.28     1521.28     80.76 o 
  -4   7  11      436.61      499.27     39.62 o 
  -3   7  11      193.04      230.48     69.20 o 
  -2   7  11       88.06       77.32     29.44 o 
  -1   7  11     1140.49     1075.96     66.77 o 
   0   7  11     5716.65     6211.88    199.78 o 
   1   7  11     1859.10     1954.34     96.38 o 
   2   7  11      516.01      460.97     68.17 o 
   3   7  11      946.98      773.67     56.69 o 
   4   7  11      294.45      228.30     38.32 o 
   5   7  11       28.90       52.01     47.95 o 
   6   7  11      115.09       53.44    111.62 o 
   7   7  11     1431.39     1692.58    133.23 o 
   8   7  11        9.91       -8.20     54.00 o 
   9   7  11      151.98      120.83     67.35 o 
  10   7  11       10.72       58.46    113.56 o 
 -12   8  11       18.90      -37.77    109.94 o 
 -11   8  11     2073.00     2148.63    255.19 o 
 -10   8  11        5.59       41.39     79.16 o 
  -9   8  11        2.08      -17.33     65.45 o 
  -8   8  11       17.35        0.00     65.45 o 
  -7   8  11       12.04       15.53     25.34 o 
  -6   8  11     1620.20     1837.74     99.80 o 
  -5   8  11     1266.43     1401.88     72.62 o 
  -4   8  11      441.76      473.44     42.95 o 
  -3   8  11      239.67      199.72     43.38 o 
  -2   8  11       19.51        4.99     32.62 o 
  -1   8  11       15.32       32.84     32.33 o 
   0   8  11      677.56      711.53     58.67 o 
   1   8  11       50.91       14.50     46.83 o 
   2   8  11      448.49      208.51     93.39 o 
   3   8  11      335.06      314.90     61.33 o 
   4   8  11       31.92       89.39     55.00 o 
   5   8  11     1399.86     1113.72     96.78 o 
   6   8  11      170.89       65.72    150.95 o 
   7   8  11       78.93      137.20    116.15 o 
   8   8  11        5.71      -20.66     63.62 o 
   9   8  11       92.25      262.05     98.30 o 
 -11   9  11      199.42       61.83     85.89 o 
 -10   9  11      447.65      516.64    148.24 o 
  -9   9  11       25.54       41.39     72.17 o 
  -8   9  11       20.22       44.75    120.29 o 
  -7   9  11      312.41      181.61     85.63 o 
  -6   9  11      393.39      377.55     50.53 o 
  -5   9  11      876.40     1012.14    178.21 o 
  -4   9  11       35.91      115.20     49.50 o 
  -3   9  11      128.57      195.16     56.48 o 
  -2   9  11      608.81      501.82     64.55 o 
  -1   9  11       15.28       12.16     43.67 o 
   0   9  11      165.59      199.98     53.42 o 
   1   9  11       95.21       10.22     45.71 o 
   2   9  11       70.33       77.95     49.79 o 
   3   9  11      261.42      279.74     56.60 o 
   4   9  11      201.31       65.04     57.45 o 
   5   9  11      100.71       83.36     52.70 o 
   6   9  11      228.28      205.44     89.44 o 
   7   9  11      807.84      976.32    107.66 o 
   8   9  11       79.44      163.85    109.68 o 
 -10  10  11      251.19      313.02    123.91 o 
  -9  10  11      160.10       -6.98     99.60 o 
  -8  10  11      483.84      408.50    116.68 o 
  -7  10  11        4.52       17.07     78.64 o 
  -6  10  11      425.66      126.25    115.90 o 
  -5  10  11     1186.18     1194.51    102.08 o 
  -4  10  11      462.56      398.15     66.77 o 
  -3  10  11        0.08        6.73    100.88 o 
  -2  10  11      422.19      301.38     73.34 o 
  -1  10  11      578.40      570.46     75.40 o 
   0  10  11       60.98        3.36     96.75 o 
   1  10  11      103.43      142.58     55.10 o 
   2  10  11      144.29      150.49     53.93 o 
   3  10  11      288.48      211.62     77.64 o 
   4  10  11        0.16      113.57     67.56 o 
   5  10  11      404.41      492.29    131.81 o 
   6  10  11      189.48       72.75    195.57 o 
   7  10  11      107.64      175.12     89.38 o 
  -8  11  11      110.79       88.99    102.70 o 
  -7  11  11       43.80      228.93    105.80 o 
  -6  11  11        8.78       20.44    112.27 o 
  -5  11  11        0.21       28.69     42.56 o 
  -4  11  11        3.15      -50.44     77.60 o 
  -3  11  11       45.02       36.00     56.58 o 
  -2  11  11        6.61      -35.14     48.50 o 
  -1  11  11      825.01      584.52     77.81 o 
   0  11  11       30.81       -0.63     57.56 o 
   1  11  11        0.42      110.02     78.88 o 
   2  11  11       82.29      168.68     66.47 o 
   3  11  11        2.04        6.96     68.76 o 
   4  11  11     1470.61     1543.24    136.68 o 
   5  11  11       62.11      -59.54     59.54 o 
  -5  12  11        7.38      -20.18     80.97 o 
  -4  12  11       68.18       20.18     80.71 o 
  -3  12  11      627.79      598.62    193.65 o 
  -2  12  11      634.12      739.79    144.49 o 
  -1  12  11       73.48      195.57    129.34 o 
   0  12  11      185.77      185.96     67.96 o 
   1  12  11      118.29       28.71     60.73 o 
   2  12  11      471.53      286.14     73.78 o 
   3  12  11        5.85       93.72     78.66 o 
 -15   0  12      822.15      789.64    154.46 o 
 -14   0  12        0.01      -61.82    113.56 o 
 -13   0  12     2597.35     2926.52    307.51 o 
 -12   0  12      166.85      122.66     47.21 o 
 -11   0  12       11.65        1.73     32.30 o 
 -10   0  12     4616.31     5492.52    213.19 o 
  -9   0  12      252.43      327.09     53.01 o 
  -8   0  12     3772.05     3856.44    134.18 o 
  -7   0  12      132.38      106.21     54.11 o 
  -6   0  12     5401.98     5668.39    203.68 o 
  -5   0  12       39.15       27.38     36.90 o 
  -4   0  12     5423.92     6237.53    226.76 o 
  -3   0  12     3935.48     4149.90    208.26 o 
  -2   0  12      976.27     1007.86     72.94 o 
  -1   0  12      206.25      213.23     56.01 o 
   0   0  12      308.30      219.07     48.36 o 
   1   0  12       42.21       70.11     48.63 o 
   2   0  12     1324.56     1411.91     89.79 o 
   3   0  12        6.01       49.71     46.59 o 
   4   0  12       69.63      148.23     57.43 o 
   5   0  12        0.68      170.99     83.81 o 
   6   0  12      824.51      610.11     90.04 o 
   7   0  12      162.69      155.99     69.59 o 
   8   0  12     1527.75     1636.28    188.65 o 
   9   0  12      307.52      437.98    102.19 o 
  10   0  12        0.57       75.53     82.00 o 
  11   0  12        0.24      -52.25     81.74 o 
 -15   1  12       26.12       67.27     73.70 o 
 -14   1  12      636.38      586.37    112.28 o 
 -13   1  12      329.30      290.42     55.01 o 
 -12   1  12        8.05       15.11     31.35 o 
 -11   1  12       84.17       53.26     39.50 o 
 -10   1  12       21.24       28.94     21.05 o 
  -9   1  12     3003.03     3353.96    111.70 o 
  -8   1  12     1578.48     1600.33     59.04 o 
  -7   1  12      791.21      991.57     48.18 o 
  -6   1  12      411.08      308.48     33.03 o 
  -5   1  12     1687.51     1718.14     55.46 o 
  -4   1  12       43.50        8.34     23.48 o 
  -3   1  12        0.09       -4.57     25.46 o 
  -2   1  12       16.79       -5.38     23.90 o 
  -1   1  12     2689.38     2726.07     85.53 o 
   0   1  12     1244.61     1228.98     72.54 o 
   1   1  12      595.14      558.78     43.28 o 
   2   1  12     2094.79     2150.07     77.51 o 
   3   1  12       85.58       78.37     29.22 o 
   4   1  12     2813.29     2884.91    135.97 o 
   5   1  12      129.22       16.10     55.66 o 
   6   1  12      137.46      161.27     51.79 o 
   7   1  12       52.11       20.58     33.69 o 
   8   1  12      636.93      682.36     60.04 o 
   9   1  12        1.68      123.35     75.36 o 
  10   1  12       37.24       60.67     55.70 o 
  11   1  12      111.73       32.70     65.94 o 
 -14   2  12       97.01      -41.13     78.90 o 
 -13   2  12      535.69      480.65     71.42 o 
 -12   2  12     1773.31     1775.12    129.84 o 
 -11   2  12      223.80      203.47     41.50 o 
 -10   2  12      488.64      486.77     37.32 o 
  -9   2  12     1462.15     1705.31     79.54 o 
  -8   2  12      622.08      585.11     37.23 o 
  -7   2  12        0.17       30.14     20.15 o 
  -6   2  12      753.28      779.15     36.49 o 
  -5   2  12      235.57      167.56     22.13 o 
  -4   2  12     4205.40     4332.10    105.38 o 
  -3   2  12      143.01      138.77     18.05 o 
  -2   2  12     3346.95     3499.93    101.81 o 
  -1   2  12      151.04      121.70     27.20 o 
   0   2  12     3205.66     3244.34     98.29 o 
   1   2  12     2038.18     2069.39     77.33 o 
   2   2  12     2800.22     2775.39     93.15 o 
   3   2  12       18.17        9.19     14.65 o 
   4   2  12       28.39        2.05     24.44 o 
   5   2  12       13.87        4.39     15.42 o 
   6   2  12      905.49     1004.17     54.02 o 
   7   2  12     1446.52     1506.39     72.20 o 
   8   2  12      142.57      170.31     38.33 o 
   9   2  12      100.87      103.90     58.35 o 
  10   2  12        9.89      -37.51     72.56 o 
  11   2  12        2.19       38.65    100.89 o 
 -14   3  12      509.95      251.25     66.33 o 
 -13   3  12      114.32      113.87     59.21 o 
 -12   3  12     1718.50     1870.29    135.14 o 
 -11   3  12       26.67       37.50     29.97 o 
 -10   3  12      529.48      528.31     37.44 o 
  -9   3  12     1018.84      860.06     46.11 o 
  -8   3  12      563.87      552.52     34.87 o 
  -7   3  12     1451.80     1636.37     57.18 o 
  -6   3  12      801.55      692.44     37.69 o 
  -5   3  12     3838.71     4014.06    159.78 o 
  -4   3  12     1160.15     1027.56     52.68 o 
  -3   3  12      288.13      244.68     20.49 o 
  -2   3  12      749.72      667.89     32.09 o 
  -1   3  12     5288.22     5571.96    126.48 o 
   0   3  12     2961.40     3035.95     82.56 o 
   1   3  12       81.70       38.99     22.55 o 
   2   3  12        1.33       41.10     30.98 o 
   3   3  12      233.47      245.72     53.20 o 
   4   3  12       12.95      -38.32     38.32 o 
   5   3  12       36.86       42.80     38.75 o 
   6   3  12        0.07       15.42     65.45 o 
   7   3  12      120.53       64.66     81.49 o 
   8   3  12        0.12       -4.35     37.57 o 
   9   3  12       23.47       36.96     63.68 o 
  10   3  12      181.41      166.50     73.03 o 
  11   3  12        1.15      -93.12    133.22 o 
 -14   4  12       66.59       39.41     56.48 o 
 -13   4  12       50.93       24.98     58.20 o 
 -12   4  12     1200.73     1231.40    110.23 o 
 -11   4  12     2357.61     2551.24    166.54 o 
 -10   4  12        4.12       -0.50     24.30 o 
  -9   4  12       26.53       38.29     19.13 o 
  -8   4  12     1488.49     1510.13     94.75 o 
  -7   4  12        3.10        1.66     26.01 o 
  -6   4  12     2284.72     2423.50     77.08 o 
  -5   4  12       95.73       92.98     29.11 o 
  -4   4  12      477.32      450.34     48.40 o 
  -3   4  12       35.79       64.23     20.62 o 
  -2   4  12     3035.22     3072.09     97.00 o 
  -1   4  12      134.29       91.95     11.51 o 
   0   4  12      887.92      861.20     56.96 o 
   1   4  12     2017.66     1927.61     76.86 o 
   2   4  12     2625.02     2657.42    106.14 o 
   3   4  12      898.37     1009.50     84.48 o 
   4   4  12      502.35      510.26     65.74 o 
   5   4  12        1.05      -24.39     47.34 o 
   6   4  12      312.12      387.88     73.47 o 
   7   4  12       45.09        0.03     53.55 o 
   8   4  12      767.75     1018.19    132.21 o 
   9   4  12        0.50      -73.08     73.08 o 
  10   4  12       41.42       54.00     90.15 o 
 -13   5  12      167.26      116.64     93.90 o 
 -12   5  12      113.00       16.85     45.73 o 
 -11   5  12      395.85      349.25     82.27 o 
 -10   5  12      272.43      219.12     75.28 o 
  -9   5  12      127.89       44.66     27.19 o 
  -8   5  12      536.58      591.09     49.94 o 
  -7   5  12        5.36       11.05     21.17 o 
  -6   5  12       90.00       57.09     29.22 o 
  -5   5  12        0.18        1.52     33.12 o 
  -4   5  12     1659.97     1616.73     62.85 o 
  -3   5  12      480.74      555.76     39.75 o 
  -2   5  12      274.08      342.67     32.84 o 
  -1   5  12      130.87      104.14     25.05 o 
   0   5  12      217.21      187.24     37.01 o 
   1   5  12     1028.17      943.16     94.35 o 
   2   5  12      261.19      199.04     50.07 o 
   3   5  12      743.19      696.81     68.50 o 
   4   5  12      101.86       99.55     46.87 o 
   5   5  12      502.28      491.49     71.79 o 
   6   5  12       70.44      132.85     56.10 o 
   7   5  12        1.03      -41.89     74.24 o 
   8   5  12        2.42       36.89     55.51 o 
   9   5  12        5.61       78.61     66.22 o 
  10   5  12      115.33      -31.47    166.72 o 
 -13   6  12       46.99      -85.62    106.06 o 
 -12   6  12       21.62       34.40     78.90 o 
 -11   6  12      413.88      587.00    109.95 o 
 -10   6  12       96.33      120.29     72.17 o 
  -9   6  12      592.54      452.18     54.37 o 
  -8   6  12      170.63      164.08     27.68 o 
  -7   6  12       35.71       15.82     27.74 o 
  -6   6  12       14.77       45.97     24.99 o 
  -5   6  12      768.64      628.82     88.77 o 
  -4   6  12      494.56      441.01     39.56 o 
  -3   6  12       22.30        8.64     42.83 o 
  -2   6  12     2122.38     2084.51     81.01 o 
  -1   6  12      163.73      153.47     44.71 o 
   0   6  12     1254.48     1222.68     78.43 o 
   1   6  12       44.40       25.99     18.08 o 
   2   6  12        0.94        4.00     15.61 o 
   3   6  12      648.39      625.06     75.36 o 
   4   6  12     1064.15     1332.43    104.90 o 
   5   6  12      903.45      978.65     92.42 o 
   6   6  12       62.99       97.92     60.24 o 
   7   6  12      149.50      108.72    101.54 o 
   8   6  12      473.36      635.15    149.28 o 
   9   6  12      271.09       79.14     76.16 o 
 -12   7  12       62.89       44.75     89.25 o 
 -11   7  12      189.86      192.73     89.51 o 
 -10   7  12      125.86       48.12     96.23 o 
  -9   7  12      468.18      525.96    109.95 o 
  -8   7  12     1616.29     1762.04    117.83 o 
  -7   7  12        8.77       44.45     32.06 o 
  -6   7  12        5.07       25.48     26.99 o 
  -5   7  12      133.47      150.59     54.21 o 
  -4   7  12      177.83      183.21     45.55 o 
  -3   7  12      369.61      446.64     44.05 o 
  -2   7  12      184.89      243.15     43.04 o 
  -1   7  12        4.71       -4.84     49.54 o 
   0   7  12       59.89       37.18     47.60 o 
   1   7  12      195.94       87.19     45.91 o 
   2   7  12      104.25      127.18     70.88 o 
   3   7  12      196.22      206.50     58.85 o 
   4   7  12      401.22      318.80     76.45 o 
   5   7  12      234.54      199.04     58.49 o 
   6   7  12        0.32       26.21     52.54 o 
   7   7  12       91.25       83.75     60.73 o 
   8   7  12       35.80       67.48     76.68 o 
   9   7  12       54.37      -23.02    117.96 o 
 -11   8  12       45.43      130.89    130.89 o 
 -10   8  12     1468.13     1664.42    186.32 o 
  -9   8  12      849.43      802.08    151.62 o 
  -8   8  12      530.68      384.71     92.88 o 
  -7   8  12       47.96       99.83     49.02 o 
  -6   8  12      187.00      171.08     50.48 o 
  -5   8  12      552.46      515.41     63.74 o 
  -4   8  12      121.93      198.70     44.57 o 
  -3   8  12      444.80      461.17     51.67 o 
  -2   8  12      601.24      540.31     86.03 o 
  -1   8  12      327.48      285.50     92.62 o 
   0   8  12      177.48      175.72     56.81 o 
   1   8  12      108.45      118.88     51.47 o 
   2   8  12       58.10       62.53     89.50 o 
   3   8  12      667.99      541.36     78.81 o 
   4   8  12      410.74      416.86     70.50 o 
   5   8  12      169.53       71.55     52.70 o 
   6   8  12       20.03       64.40     57.68 o 
   7   8  12        0.03       37.43     63.97 o 
   8   8  12      597.95      753.38    158.59 o 
 -10   9  12       47.11      -68.81    130.89 o 
  -9   9  12      141.59      -13.71     92.87 o 
  -8   9  12      454.14      388.32    106.59 o 
  -7   9  12      165.45      249.89     92.35 o 
  -6   9  12       58.85       68.27     49.04 o 
  -5   9  12      385.46      364.62     58.24 o 
  -4   9  12     1888.23     1863.44    135.32 o 
  -3   9  12       65.56       27.14     49.55 o 
  -2   9  12      161.76       63.49     45.27 o 
  -1   9  12       17.48      159.74     53.93 o 
   0   9  12       37.49       20.35     53.83 o 
   1   9  12      990.66      955.87     91.50 o 
   2   9  12      135.59      158.30     56.52 o 
   3   9  12      406.70      101.64     76.88 o 
   4   9  12       22.23      -46.36     58.15 o 
   5   9  12      256.09      313.84     78.90 o 
   6   9  12      144.01       59.84    105.93 o 
   7   9  12        8.15       97.60     97.34 o 
  -9  10  12      223.61      -68.81    130.64 o 
  -8  10  12      182.90      202.55    109.94 o 
  -7  10  12        9.29       75.28    119.77 o 
  -6  10  12      346.06      214.72     98.82 o 
  -5  10  12      284.27      391.11     67.68 o 
  -4  10  12      531.30      621.19     80.92 o 
  -3  10  12      600.33      459.52    116.29 o 
  -2  10  12      286.24      307.22     68.17 o 
  -1  10  12      106.58      128.24     71.82 o 
   0  10  12        3.36       71.72     61.74 o 
   1  10  12      221.31      156.07     77.83 o 
   2  10  12      185.63      163.64     68.91 o 
   3  10  12      106.91       79.18     88.60 o 
   4  10  12      139.44      120.93     64.58 o 
   5  10  12       88.08      -42.37     88.10 o 
  -7  11  12      322.80       27.42    136.59 o 
  -6  11  12      284.88      122.36     91.84 o 
  -5  11  12      352.27      274.22    108.40 o 
  -4  11  12        3.69       87.88     61.38 o 
  -3  11  12      568.37      453.81    112.67 o 
  -2  11  12       59.07       37.17     54.01 o 
  -1  11  12       29.36       21.54     62.99 o 
   0  11  12        2.20      -33.93     62.40 o 
   1  11  12      315.42      295.53     73.76 o 
   2  11  12        0.06      -26.21     59.79 o 
   3  11  12      237.25      171.24     82.32 o 
   4  11  12      686.21      573.85     93.06 o 
  -3  12  12        9.70      -23.25     52.28 o 
  -2  12  12      760.30      577.80     86.53 o 
  -1  12  12       75.21       66.29     65.44 o 
   0  12  12        0.36      -30.16     62.97 o 
 -14   1  13      160.60       -3.36     92.61 o 
 -13   1  13       16.84      -27.07     59.61 o 
 -12   1  13     1286.27     1234.40     83.25 o 
 -11   1  13      121.60       69.30     32.72 o 
 -10   1  13      183.60      160.91     32.54 o 
  -9   1  13        4.83       47.72     31.34 o 
  -8   1  13       48.37       34.89     23.11 o 
  -7   1  13      979.14      943.96     48.75 o 
  -6   1  13      659.57      598.03     46.19 o 
  -5   1  13      173.28      176.69     29.84 o 
  -4   1  13      195.62      159.68     32.11 o 
  -3   1  13       47.41       59.72     28.79 o 
  -2   1  13      104.87       84.88     26.69 o 
  -1   1  13     4045.88     4359.52    134.44 o 
   0   1  13        3.74        9.99     29.80 o 
   1   1  13       39.95       60.69     38.76 o 
   2   1  13       12.65       10.76     45.12 o 
   3   1  13      704.68      704.97     68.39 o 
   4   1  13       51.31      138.96     62.48 o 
   5   1  13      307.53      257.51     75.67 o 
   6   1  13       45.57      -19.22     48.74 o 
   7   1  13       37.07      -14.53     55.89 o 
   8   1  13       29.85      -29.20     54.94 o 
   9   1  13      319.92      221.83     92.36 o 
  10   1  13       24.22       88.28     80.71 o 
 -14   2  13       89.46      160.90     85.62 o 
 -13   2  13        0.46       26.12     51.90 o 
 -12   2  13      121.56      111.32     43.52 o 
 -11   2  13      182.93      134.70     31.50 o 
 -10   2  13      110.44       59.73     32.19 o 
  -9   2  13      590.90      594.12     61.02 o 
  -8   2  13      872.93      883.85     46.11 o 
  -7   2  13        0.47        5.63     22.22 o 
  -6   2  13      128.17       97.38     24.36 o 
  -5   2  13       43.20       16.13     24.60 o 
  -4   2  13      101.18       69.94     19.61 o 
  -3   2  13       40.37       49.14     25.70 o 
  -2   2  13       82.57       73.42     36.28 o 
  -1   2  13      419.32      379.97     37.71 o 
   0   2  13      167.66      150.47     36.74 o 
   1   2  13      333.07      335.28     59.50 o 
   2   2  13      530.78      589.55     69.55 o 
   3   2  13       98.89       84.23     44.41 o 
   4   2  13        7.52      -57.34     57.34 o 
   5   2  13       30.83      -36.70     41.56 o 
   6   2  13      426.14      453.35     73.24 o 
   7   2  13        8.09       54.89    121.32 o 
   8   2  13       16.83      -50.28     50.28 o 
   9   2  13       92.15       79.13     63.75 o 
  10   2  13       29.42      -49.69     67.72 o 
 -14   3  13      250.76      -41.13     95.72 o 
 -13   3  13       26.37      104.33     75.22 o 
 -12   3  13       26.72        6.90     45.91 o 
 -11   3  13        0.49      -17.00     44.45 o 
 -10   3  13      545.47      601.55     50.43 o 
  -9   3  13       28.82       56.54     24.91 o 
  -8   3  13      451.74      491.79     40.23 o 
  -7   3  13      298.36      247.01     30.13 o 
  -6   3  13        6.69       34.86     21.59 o 
  -5   3  13      182.80      139.55     28.11 o 
  -4   3  13      556.71      594.54     45.98 o 
  -3   3  13       35.93       34.74     18.10 o 
  -2   3  13      193.90      173.51     28.99 o 
  -1   3  13        6.29      -19.12     19.12 o 
   0   3  13        0.23        4.65     19.90 o 
   1   3  13      834.48      904.60     46.88 o 
   2   3  13       74.80       74.92     56.38 o 
   3   3  13      545.82      453.12    189.77 o 
   4   3  13       61.60      -35.56     43.65 o 
   5   3  13       65.88       45.85     55.12 o 
   6   3  13      216.49      218.01     60.51 o 
   7   3  13      437.44      422.14     73.09 o 
   8   3  13       83.58       17.61    106.58 o 
   9   3  13      201.21      167.98     73.55 o 
  10   3  13        9.77       82.11    109.16 o 
 -13   4  13        1.73       46.15    117.83 o 
 -12   4  13       24.85       81.47     58.33 o 
 -11   4  13       37.11       21.17     55.87 o 
 -10   4  13       19.29      -27.65     32.38 o 
  -9   4  13       43.46      -11.25     21.79 o 
  -8   4  13      134.99      122.61     33.71 o 
  -7   4  13      248.81      251.27     51.33 o 
  -6   4  13      414.16      307.09     41.48 o 
  -5   4  13      624.16      549.26     37.95 o 
  -4   4  13      663.65      728.46     37.08 o 
  -3   4  13      991.08     1126.76     75.67 o 
  -2   4  13      215.06      220.86     26.38 o 
  -1   4  13        6.88      -31.83     31.83 o 
   0   4  13     1800.60     1836.45     68.74 o 
   1   4  13      119.37      139.30     25.67 o 
   2   4  13     1179.13     1336.16    173.24 o 
   3   4  13      371.35      416.45    141.00 o 
   4   4  13      289.37      201.55     53.92 o 
   5   4  13      981.04     1019.44    108.93 o 
   6   4  13        7.37      -46.21     58.72 o 
   7   4  13      115.90      185.35     72.88 o 
   8   4  13      270.88       83.97    167.25 o 
   9   4  13      115.52      210.42     79.64 o 
 -13   5  13      495.24      461.00    105.29 o 
 -12   5  13        1.08      -48.19     48.19 o 
 -11   5  13      542.45      361.30     75.94 o 
 -10   5  13      148.39      119.43     50.19 o 
  -9   5  13       35.25       -3.94     27.39 o 
  -8   5  13     1447.14     1597.76    129.20 o 
  -7   5  13      160.53      154.61     51.87 o 
  -6   5  13      483.68      681.79     46.23 o 
  -5   5  13       54.08       38.39     33.72 o 
  -4   5  13        5.53       18.76     27.66 o 
  -3   5  13      244.39      200.05     30.51 o 
  -2   5  13      826.92      872.85     52.99 o 
  -1   5  13      617.66      548.45     54.61 o 
   0   5  13      233.19      260.19     39.92 o 
   1   5  13      280.88      204.42     54.11 o 
   2   5  13        9.56      -24.99     47.46 o 
   3   5  13     2307.44     2264.27    134.03 o 
   4   5  13      157.10      118.05     81.49 o 
   5   5  13      415.21      377.31     77.39 o 
   6   5  13      774.59      838.76     94.21 o 
   7   5  13        0.76       24.07     56.77 o 
   8   5  13      101.62       80.16     63.74 o 
   9   5  13      586.58      676.07     92.67 o 
 -12   6  13       75.35      219.36    120.03 o 
 -11   6  13      207.60      257.40     85.89 o 
 -10   6  13     1069.72     1183.51    157.84 o 
  -9   6  13       10.78       68.55     85.62 o 
  -8   6  13        0.11      -12.23     44.62 o 
  -7   6  13      568.01      551.02     48.96 o 
  -6   6  13      102.15       94.15     38.59 o 
  -5   6  13        1.14       17.08     25.89 o 
  -4   6  13      910.85      969.48     56.82 o 
  -3   6  13     1408.45     1638.24     70.52 o 
  -2   6  13      807.00      924.53     56.50 o 
  -1   6  13       14.60        8.11     42.02 o 
   0   6  13       66.48       79.40     48.53 o 
   1   6  13      497.74      380.31     66.74 o 
   2   6  13       37.97      -51.66     51.66 o 
   3   6  13      279.60      286.11     60.10 o 
   4   6  13       74.53       37.48     56.69 o 
   5   6  13       10.96      -32.60    105.41 o 
   6   6  13      562.60      462.05     80.06 o 
   7   6  13     1107.39     1243.99    116.58 o 
   8   6  13      133.67      -31.49     59.36 o 
 -11   7  13       26.26      -85.88     85.88 o 
 -10   7  13       24.32      -24.06     79.16 o 
  -9   7  13        6.98       13.71     75.53 o 
  -8   7  13      206.65      116.41     78.90 o 
  -7   7  13       65.92       -9.34     41.27 o 
  -6   7  13      992.89     1075.04     87.74 o 
  -5   7  13      569.09      555.08     86.87 o 
  -4   7  13      826.94      803.98    192.50 o 
  -3   7  13      152.60      126.05     51.22 o 
  -2   7  13       62.96      111.67     68.81 o 
  -1   7  13       21.85       34.19     48.59 o 
   0   7  13      275.35      218.06     52.99 o 
   1   7  13       78.69       76.77     52.98 o 
   2   7  13      124.36      106.84     64.03 o 
   3   7  13       55.87       59.98     82.39 o 
   4   7  13       14.62      -75.53     75.53 o 
   5   7  13        8.19       14.82     52.19 o 
   6   7  13       21.08       69.00     55.80 o 
   7   7  13      204.22      327.63    112.14 o 
   8   7  13        2.20       39.58     99.07 o 
 -10   8  13       50.10      123.91     96.49 o 
  -9   8  13     1369.21     1764.52    196.14 o 
  -8   8  13        2.51      -89.24     99.59 o 
  -7   8  13      703.09      739.21     82.02 o 
  -6   8  13     1799.38     1951.08    137.65 o 
  -5   8  13       30.13       61.58     54.59 o 
  -4   8  13      249.86      246.24     57.79 o 
  -3   8  13       81.16       -3.35     49.10 o 
  -2   8  13       15.01        6.17     49.55 o 
  -1   8  13      117.18        9.39     64.18 o 
   0   8  13      322.43      332.94    109.95 o 
   1   8  13      265.31      250.92    116.03 o 
   2   8  13      465.65      475.86     72.22 o 
   3   8  13       64.97       -0.72     54.95 o 
   4   8  13        1.81       -9.05     61.22 o 
   5   8  13       39.64       30.04     55.01 o 
   6   8  13       30.10      -45.20     74.17 o 
   7   8  13      367.52      422.72    109.95 o 
  -9   9  13      460.18      227.15    134.27 o 
  -8   9  13      205.86       13.71     89.25 o 
  -7   9  13      168.80      150.56     92.35 o 
  -6   9  13      295.23      207.68     53.61 o 
  -5   9  13       53.53       77.31     46.51 o 
  -4   9  13       18.45        7.58     40.10 o 
  -3   9  13       18.30       88.93     70.49 o 
  -2   9  13      490.10      538.20     96.76 o 
  -1   9  13      544.68      409.42     66.58 o 
   0   9  13      834.00     1151.08    274.52 o 
   1   9  13      130.11       89.17     75.82 o 
   2   9  13      221.03      209.24     62.71 o 
   3   9  13      691.00      787.34    206.20 o 
   4   9  13      148.50      138.57     94.58 o 
   5   9  13       28.35      101.09     76.00 o 
  -8  10  13        7.64      -13.71     89.24 o 
  -7  10  13       38.54      -85.36     85.36 o 
  -6  10  13        5.03       57.94    102.18 o 
  -5  10  13      885.76      873.37     90.17 o 
  -4  10  13       67.27       10.44     46.97 o 
  -3  10  13       74.19       18.72     61.27 o 
  -2  10  13      746.09      752.91    208.40 o 
  -1  10  13        2.84       43.89     56.24 o 
   0  10  13      260.14      201.49     63.71 o 
   1  10  13       61.97       47.50     57.60 o 
   2  10  13        8.62      -31.04     72.01 o 
   3  10  13      189.96      132.84     71.72 o 
   4  10  13       14.63      -12.00     71.42 o 
  -4  11  13      209.41      188.33    134.52 o 
  -3  11  13      210.52      110.97     82.78 o 
  -2  11  13      384.55      319.33     78.14 o 
  -1  11  13       14.86      156.50     96.49 o 
   0  11  13        2.39      -17.76     62.86 o 
   1  11  13        2.90      -70.70     71.01 o 
 -13   0  14      505.87      335.29    113.06 o 
 -12   0  14      359.36      178.68     81.75 o 
 -11   0  14      874.45      949.61     95.99 o 
 -10   0  14      716.27      712.79     93.40 o 
  -9   0  14        0.32       17.33     65.70 o 
  -8   0  14      149.25      152.63     58.98 o 
  -7   0  14       18.86      -51.99     62.60 o 
  -6   0  14      356.10      346.75     65.86 o 
  -5   0  14     3770.67     4294.90    285.90 o 
  -4   0  14      761.33      704.45     69.49 o 
  -3   0  14     5441.24     6221.34    248.15 o 
  -2   0  14        8.85      -38.03     51.99 o 
  -1   0  14     2405.29     2549.81    190.52 o 
   0   0  14     9942.44    10757.47    533.66 o 
   1   0  14       17.22       -3.36     61.82 o 
   2   0  14     4513.72     5255.61    311.85 o 
   3   0  14     2396.08     2814.76    224.68 o 
   4   0  14      640.60      878.63    131.95 o 
   5   0  14      671.48      668.81    107.63 o 
   6   0  14      114.86       60.27    103.47 o 
   7   0  14      759.15      691.58    129.62 o 
   8   0  14     1222.72     1263.76    182.16 o 
   9   0  14     1224.17     1218.21    161.46 o 
 -13   1  14       92.78      -82.00    116.41 o 
 -12   1  14      134.56       52.13     48.01 o 
 -11   1  14        8.36       21.48     35.88 o 
 -10   1  14        4.07       -8.27     35.12 o 
  -9   1  14      433.02      346.55     59.49 o 
  -8   1  14       18.78       25.72     27.90 o 
  -7   1  14      302.63      111.53     44.50 o 
  -6   1  14      576.66      518.24     45.23 o 
  -5   1  14      324.65      322.90     54.07 o 
  -4   1  14      161.51      157.14     34.05 o 
  -3   1  14        0.75      -27.81     51.86 o 
  -2   1  14      472.79      457.47     49.42 o 
  -1   1  14        0.01      -36.63     89.89 o 
   0   1  14       40.54       38.59     56.91 o 
   1   1  14       86.27       81.80     43.52 o 
   2   1  14       59.92       13.64     41.67 o 
   3   1  14       86.88       17.94     64.54 o 
   4   1  14        2.23      -47.74     47.74 o 
   5   1  14       82.08      298.62     67.01 o 
   6   1  14     1160.61     1110.70    110.49 o 
   7   1  14       73.09      -16.47     74.76 o 
   8   1  14      205.17      193.86     66.65 o 
   9   1  14        0.21      -44.55     92.36 o 
 -13   2  14        7.48      -53.86     53.86 o 
 -12   2  14       32.64       39.58    129.86 o 
 -11   2  14      450.86      310.96     47.51 o 
 -10   2  14      264.08      212.18     60.23 o 
  -9   2  14     1154.71     1095.43     84.50 o 
  -8   2  14       77.07       82.68     29.68 o 
  -7   2  14        1.80      -10.01     31.40 o 
  -6   2  14      592.86      463.71     67.11 o 
  -5   2  14     1077.94      982.69     65.30 o 
  -4   2  14     4200.53     4523.13    165.81 o 
  -3   2  14       40.34       16.17     42.71 o 
  -2   2  14      290.17      356.19     45.05 o 
  -1   2  14      443.15      475.66     60.48 o 
   0   2  14     1480.55     1535.69    103.30 o 
   1   2  14      107.61       64.19     43.42 o 
   2   2  14      416.73      429.13     60.23 o 
   3   2  14      135.81      122.25     58.92 o 
   4   2  14        7.86      -23.71     45.45 o 
   5   2  14      332.42      368.00     62.99 o 
   6   2  14      589.92      722.21     94.43 o 
   7   2  14        1.79       28.02     62.05 o 
   8   2  14      420.64      406.65     89.16 o 
   9   2  14      532.41      422.24     85.00 o 
 -13   3  14      549.88      421.39     83.13 o 
 -12   3  14      381.58      217.71     68.71 o 
 -11   3  14      645.66      611.58     76.98 o 
 -10   3  14      198.86      147.05     34.39 o 
  -9   3  14      359.22      245.16     40.55 o 
  -8   3  14      266.05      161.32     35.26 o 
  -7   3  14      217.04      233.29     33.83 o 
  -6   3  14      491.78      416.87     40.98 o 
  -5   3  14      264.91      271.98     33.13 o 
  -4   3  14      339.91      342.40     33.14 o 
  -3   3  14     2518.21     2889.09    143.77 o 
  -2   3  14      336.62      321.50     44.24 o 
  -1   3  14       13.61       11.01     39.69 o 
   0   3  14        1.93      -55.37     55.37 o 
   1   3  14       62.93      -41.18     43.64 o 
   2   3  14     2066.80     2054.55    138.33 o 
   3   3  14      165.19      117.47     59.24 o 
   4   3  14        8.89       25.56     53.30 o 
   5   3  14        0.09       61.29     51.27 o 
   6   3  14     1611.14     1767.04    147.38 o 
   7   3  14        1.35      -23.34     79.93 o 
   8   3  14      140.43      130.75     69.27 o 
   9   3  14      356.19      318.39    103.84 o 
 -12   4  14      199.09       85.02     76.70 o 
 -11   4  14       29.63       24.77     47.59 o 
 -10   4  14      280.94      246.21     69.96 o 
  -9   4  14       17.83      -27.75     27.75 o 
  -8   4  14       31.81      -32.31     32.31 o 
  -7   4  14       42.73       -5.76     29.52 o 
  -6   4  14       35.81       17.22     28.56 o 
  -5   4  14      402.86      312.92     33.18 o 
  -4   4  14        1.29        3.68     23.13 o 
  -3   4  14       31.69       52.61     24.64 o 
  -2   4  14     2308.67     2736.06    143.61 o 
  -1   4  14       34.10       18.17     29.14 o 
   0   4  14       97.92      106.95     30.15 o 
   1   4  14        1.19       -6.28     21.59 o 
   2   4  14      900.31      819.66    103.85 o 
   3   4  14      386.79      417.41     74.53 o 
   4   4  14      158.99      133.46     86.66 o 
   5   4  14      756.15      894.79     90.83 o 
   6   4  14      302.40      264.07     78.97 o 
   7   4  14      158.80      163.89     91.06 o 
   8   4  14      100.05       59.72    110.59 o 
 -12   5  14        0.39      143.43    144.86 o 
 -11   5  14       26.16       38.23     54.28 o 
 -10   5  14      152.77      131.47     62.69 o 
  -9   5  14      848.64      635.18    101.81 o 
  -8   5  14      617.28      781.70     60.17 o 
  -7   5  14      263.29      167.67     38.98 o 
  -6   5  14        0.51        0.97     40.29 o 
  -5   5  14       25.09      -15.80     42.27 o 
  -4   5  14       42.42       46.24     23.23 o 
  -3   5  14      787.60      741.77     42.15 o 
  -2   5  14       12.29       -1.84     12.60 o 
  -1   5  14       58.15       56.68     33.36 o 
   0   5  14       20.80       22.04     26.01 o 
   1   5  14      152.02        3.33     42.31 o 
   2   5  14     1069.70     1011.92     97.47 o 
   3   5  14       37.86       -2.34     49.34 o 
   4   5  14      130.39       82.92     56.38 o 
   5   5  14       88.22      167.59     69.24 o 
   6   5  14      943.95     1090.51    200.01 o 
   7   5  14       41.66       23.86    125.98 o 
   8   5  14      205.52      396.32    105.80 o 
 -11   6  14        0.29      -17.07     55.60 o 
 -10   6  14       80.42       61.57     82.26 o 
  -9   6  14      227.12      102.70    102.70 o 
  -8   6  14      143.10      102.24     46.43 o 
  -7   6  14       55.34       40.52     48.91 o 
  -6   6  14     1723.02     1963.33    129.37 o 
  -5   6  14        0.13      -32.29     32.29 o 
  -4   6  14      279.76      211.56     40.14 o 
  -3   6  14      318.80      253.52     61.15 o 
  -2   6  14      547.32      468.75     88.17 o 
  -1   6  14     3272.21     3900.33    201.59 o 
   0   6  14      555.67      540.11     85.15 o 
   1   6  14      879.20      891.29     88.36 o 
   2   6  14      345.76      218.65    107.23 o 
   3   6  14        1.19       36.82     63.38 o 
   4   6  14        0.11       48.53     61.83 o 
   5   6  14       40.90       24.74    147.71 o 
   6   6  14        5.52      -42.62     72.29 o 
   7   6  14       12.63      146.62    193.62 o 
 -10   7  14       12.43      -44.75     89.24 o 
  -9   7  14       79.55       24.06    113.05 o 
  -8   7  14      460.77      331.92    109.43 o 
  -7   7  14      249.74      334.00     62.21 o 
  -6   7  14       69.09      -60.41    175.78 o 
  -5   7  14      467.26      578.14     98.96 o 
  -4   7  14      517.90      424.78     78.78 o 
  -3   7  14     1241.67     1339.82    111.08 o 
  -2   7  14      268.44      259.22     66.22 o 
  -1   7  14        5.56      -54.77     54.77 o 
   0   7  14      848.22      859.34     89.45 o 
   1   7  14      320.46      422.77     71.25 o 
   2   7  14       32.44       25.58     53.13 o 
   3   7  14      985.12     1011.83    103.15 o 
   4   7  14      189.30      153.25     72.91 o 
   5   7  14       20.62       74.64     69.59 o 
   6   7  14      139.65      251.34    188.97 o 
  -9   8  14      238.43      264.39     99.60 o 
  -8   8  14      167.22       13.71    126.76 o 
  -7   8  14        8.37      170.73     82.00 o 
  -6   8  14      208.06       53.68     57.15 o 
  -5   8  14      255.29      248.08     59.59 o 
  -4   8  14      519.05      470.25     73.89 o 
  -3   8  14       62.82      103.55     60.43 o 
  -2   8  14      205.67      260.38     76.31 o 
  -1   8  14      318.62      328.93     69.59 o 
   0   8  14      592.24      384.95     80.07 o 
   1   8  14        0.98      -90.02     90.02 o 
   2   8  14       12.12       75.89     58.71 o 
   3   8  14      950.03      967.25    112.84 o 
   4   8  14      101.86       26.72     80.06 o 
   5   8  14      293.95      178.09     84.99 o 
  -8   9  14       87.47       44.49     92.61 o 
  -7   9  14      129.46      109.42    133.22 o 
  -6   9  14       91.82       81.74     95.20 o 
  -5   9  14       95.46       43.88     45.96 o 
  -4   9  14      595.19      575.87     80.81 o 
  -3   9  14       57.78       57.72     53.49 o 
  -2   9  14       95.75       -5.52     50.19 o 
  -1   9  14      193.51      223.76    134.13 o 
   0   9  14       72.16      -85.11     85.11 o 
   1   9  14      945.48      941.32    104.48 o 
   2   9  14        2.58       18.00     70.14 o 
   3   9  14       56.38       24.64     76.30 o 
   4   9  14      606.12      601.44     93.45 o 
  -5  10  14      123.28      247.05    131.93 o 
  -4  10  14       18.98       -0.24     77.36 o 
  -3  10  14      580.49      660.10     93.26 o 
  -2  10  14       13.94       27.98     81.24 o 
  -1  10  14        0.76       25.97     61.38 o 
   0  10  14       14.55       -6.16     61.18 o 
   1  10  14       16.26       74.10     78.20 o 
   2  10  14        6.93      -73.33     73.33 o 
 -12   1  15      392.58      324.40     64.79 o 
 -11   1  15       39.94       27.64     39.06 o 
 -10   1  15       75.93      -12.61     45.81 o 
  -9   1  15      230.70      253.18     53.92 o 
  -8   1  15       79.66       79.46     41.45 o 
  -7   1  15      171.70      143.96     58.30 o 
  -6   1  15       45.21      -34.15     40.48 o 
  -5   1  15      271.51      306.82     56.32 o 
  -4   1  15      112.63      138.90     52.47 o 
  -3   1  15       62.02       53.63     46.60 o 
  -2   1  15      763.60      721.08     74.68 o 
  -1   1  15       82.63       91.42     51.31 o 
   0   1  15      143.11      -41.01     48.38 o 
   1   1  15      132.34       95.97     65.36 o 
   2   1  15      242.69      165.06     61.60 o 
   3   1  15       88.82      135.99     53.14 o 
   4   1  15      414.65      385.26     82.05 o 
   5   1  15      267.77      262.68     67.74 o 
   6   1  15      102.68      179.24     90.41 o 
   7   1  15       19.35        7.98     65.82 o 
   8   1  15       62.24       19.36     68.85 o 
 -12   2  15       41.26        1.88     59.75 o 
 -11   2  15      132.68      114.10     59.76 o 
 -10   2  15      288.66      266.86     44.88 o 
  -9   2  15      322.97      308.74     61.00 o 
  -8   2  15        0.33        1.78     37.55 o 
  -7   2  15      289.34      217.75     65.53 o 
  -6   2  15      798.05      898.04    108.02 o 
  -5   2  15     2052.72     2553.70    166.04 o 
  -4   2  15      245.29      144.49     46.62 o 
  -3   2  15        1.45       44.66     42.73 o 
  -2   2  15      253.32      291.85     54.90 o 
  -1   2  15        3.70       -0.66     40.18 o 
   0   2  15        0.31      -34.40     89.37 o 
   1   2  15      518.70      518.19     73.24 o 
   2   2  15      243.34      186.05     52.97 o 
   3   2  15      158.56       50.96     58.80 o 
   4   2  15        3.65       65.81     52.52 o 
   5   2  15      357.22      223.11    117.71 o 
   6   2  15      214.68      180.25     67.47 o 
   7   2  15      105.71       51.14     90.69 o 
   8   2  15       21.74      -10.02     64.24 o 
 -12   3  15      340.13      445.77     81.84 o 
 -11   3  15      325.47      194.33     61.42 o 
 -10   3  15      342.35      328.74     86.41 o 
  -9   3  15       74.43      103.71     38.95 o 
  -8   3  15       79.39       28.45     36.80 o 
  -7   3  15        0.09       38.74     35.78 o 
  -6   3  15       78.29       67.11     31.73 o 
  -5   3  15      321.31      275.97     57.05 o 
  -4   3  15      759.22      827.92     80.73 o 
  -3   3  15      476.28      552.45     70.70 o 
  -2   3  15        7.18       58.60     41.43 o 
  -1   3  15        0.09       92.41     51.72 o 
   0   3  15      671.55      750.94    155.49 o 
   1   3  15      751.77      897.64     94.51 o 
   2   3  15       15.88       24.98     56.68 o 
   3   3  15      309.31      178.20     61.34 o 
   4   3  15       52.41       31.92     61.99 o 
   5   3  15      192.84      149.80     65.63 o 
   6   3  15      218.34      404.73    125.21 o 
   7   3  15      194.64      258.79     73.17 o 
 -11   4  15       35.65      -52.66     56.08 o 
 -10   4  15      350.36       66.63     72.91 o 
  -9   4  15      322.57      361.07     53.58 o 
  -8   4  15       11.25      -33.43     33.43 o 
  -7   4  15        0.02      -31.45     31.45 o 
  -6   4  15      624.19      535.85     48.67 o 
  -5   4  15      466.64      521.28     50.12 o 
  -4   4  15       31.54        3.36     75.66 o 
  -3   4  15      839.91     1001.34     92.42 o 
  -2   4  15      252.21      205.29     98.30 o 
  -1   4  15      307.41      259.48     65.03 o 
   0   4  15       45.86       44.69     43.72 o 
   1   4  15      771.62      781.89     88.89 o 
   2   4  15      451.67      412.35     67.69 o 
   3   4  15      650.16      722.45    133.11 o 
   4   4  15      181.24       38.63     99.98 o 
   5   4  15       16.88       91.03     75.52 o 
   6   4  15        2.54      -34.48     65.15 o 
   7   4  15       88.59      244.08     75.28 o 
 -11   5  15      344.37      239.27     89.26 o 
 -10   5  15      500.54      604.09    116.16 o 
  -9   5  15      275.35      230.73     65.08 o 
  -8   5  15      838.09      804.76     95.22 o 
  -7   5  15        3.70       -7.91     38.93 o 
  -6   5  15     1442.33     1464.93     87.28 o 
  -5   5  15       58.22       98.19     55.79 o 
  -4   5  15      169.21       55.53     46.17 o 
  -3   5  15       61.24       -4.54     79.03 o 
  -2   5  15      682.32      677.31    132.99 o 
  -1   5  15       16.28       20.72     53.57 o 
   0   5  15      169.14      169.80     58.26 o 
   1   5  15       88.22       34.03    102.57 o 
   2   5  15      123.01       44.54     62.07 o 
   3   5  15     1401.50     1372.97    120.34 o 
   4   5  15       26.09       64.91     58.84 o 
   5   5  15     1176.28     1120.73    140.37 o 
   6   5  15      459.92      358.07     93.70 o 
 -10   6  15       87.31      113.59     68.75 o 
  -9   6  15      411.41      338.16     66.85 o 
  -8   6  15       24.48       17.07     53.05 o 
  -7   6  15      399.69      327.38     65.90 o 
  -6   6  15      383.09      337.38     65.45 o 
  -5   6  15       10.55      -81.10     81.10 o 
  -4   6  15      218.85      218.34     85.24 o 
  -3   6  15       95.65       43.70     44.89 o 
  -2   6  15       29.54       65.40     48.79 o 
  -1   6  15      342.49      385.01     81.74 o 
   0   6  15       87.82       85.79     91.70 o 
   1   6  15       43.80       35.80     68.03 o 
   2   6  15      334.93      407.57     96.62 o 
   3   6  15       49.66      -69.58     72.95 o 
   4   6  15        2.33      102.32     77.75 o 
   5   6  15        2.64       10.70     73.64 o 
   6   6  15       56.76      224.28    100.37 o 
  -9   7  15       87.42      126.76    106.06 o 
  -8   7  15      135.58       27.42     85.37 o 
  -7   7  15       71.29      160.13    122.62 o 
  -6   7  15      969.55      869.15     92.71 o 
  -5   7  15      135.16      -42.99     42.99 o 
  -4   7  15       51.59       46.01     47.00 o 
  -3   7  15       12.41       18.41     56.26 o 
  -2   7  15       23.75      -65.65     77.86 o 
  -1   7  15      241.91      172.85     62.54 o 
   0   7  15       38.06       66.27     77.33 o 
   1   7  15      683.57      608.05     95.32 o 
   2   7  15       52.21      -60.28     98.43 o 
   3   7  15      164.41      212.18     78.28 o 
   4   7  15       68.23      -15.67     76.80 o 
   5   7  15      231.04      201.52    100.89 o 
  -8   8  15      180.19      102.70    106.06 o 
  -7   8  15        2.46      167.11    105.80 o 
  -6   8  15       10.71      -64.67    122.36 o 
  -5   8  15      153.70       72.46     53.52 o 
  -4   8  15       23.02      -52.86     53.93 o 
  -3   8  15      391.39      348.78     71.21 o 
  -2   8  15       37.44       45.55     81.48 o 
  -1   8  15        1.08      -57.57    155.73 o 
   0   8  15      275.57      205.93     68.64 o 
   1   8  15      131.53      150.59     63.83 o 
   2   8  15      373.80      295.69     91.81 o 
   3   8  15      390.33      328.84     86.50 o 
  -6   9  15      305.04      469.28    122.36 o 
  -5   9  15       93.72        6.73    135.55 o 
  -4   9  15       29.92       -3.59     59.27 o 
  -3   9  15      749.56      718.59    107.71 o 
  -2   9  15      392.84      223.67     98.95 o 
  -1   9  15      246.53       63.62     66.07 o 
   0   9  15      160.35       66.77     93.26 o 
   1   9  15       16.31       76.67     77.51 o 
 -11   0  16      304.28       44.75     72.44 o 
 -10   0  16      489.25      427.91    100.12 o 
  -9   0  16      141.81      186.51     96.75 o 
  -8   0  16      277.41      280.17     79.68 o 
  -7   0  16       34.62      -24.32     58.98 o 
  -6   0  16      788.41      606.21    107.37 o 
  -5   0  16     1767.42     1961.70    173.40 o 
  -4   0  16       33.36       34.66     58.98 o 
  -3   0  16      602.73      539.95    100.38 o 
  -2   0  16        8.08       51.74     69.07 o 
  -1   0  16       24.40      -44.75     65.45 o 
   0   0  16      148.09      106.58     79.16 o 
   1   0  16      790.39      740.49    120.05 o 
   2   0  16       86.78      102.44     78.64 o 
   3   0  16       30.33      108.65    105.28 o 
   4   0  16      241.61      378.99    118.48 o 
   5   0  16       94.41      -80.71     84.07 o 
   6   0  16        2.01      144.08    100.37 o 
 -11   1  16      269.39      243.17    109.69 o 
 -10   1  16      177.27      222.54    104.64 o 
  -9   1  16        3.36      -42.31     42.31 o 
  -8   1  16      233.46      250.11     69.68 o 
  -7   1  16     2896.86     3713.83    215.22 o 
  -6   1  16      850.28     1039.93    145.93 o 
  -5   1  16       33.09      -24.19     46.55 o 
  -4   1  16       21.20        3.02     54.07 o 
  -3   1  16     1023.79     1080.78    104.28 o 
  -2   1  16       10.04       -7.65     47.59 o 
  -1   1  16        3.84      -45.04     45.04 o 
   0   1  16       49.15       29.89     51.86 o 
   1   1  16     1016.35      888.96     89.27 o 
   2   1  16       50.90       56.85    116.02 o 
   3   1  16      535.14      347.93     81.62 o 
   4   1  16      980.62      956.67    118.12 o 
   5   1  16       10.22      -36.06     82.39 o 
   6   1  16       78.06      218.65     74.61 o 
 -11   2  16       28.11       73.04     51.72 o 
 -10   2  16      568.02      628.19    150.02 o 
  -9   2  16     1396.94     1445.16     89.49 o 
  -8   2  16       51.13      119.16     57.75 o 
  -7   2  16      766.62      771.72     82.74 o 
  -6   2  16       20.15      -62.86     62.86 o 
  -5   2  16       33.42      -30.78     95.97 o 
  -4   2  16      810.21      849.52     95.08 o 
  -3   2  16      101.69       76.35    102.70 o 
  -2   2  16       37.52       42.61     75.79 o 
  -1   2  16      439.56      428.39    177.47 o 
   0   2  16       35.90       55.76     55.73 o 
   1   2  16      129.73      166.15     57.94 o 
   2   2  16      354.55      297.51     72.44 o 
   3   2  16        5.54      -44.33     56.20 o 
   4   2  16        1.83      -20.41     72.45 o 
   5   2  16      359.03      318.85     75.76 o 
   6   2  16       55.26      206.18    104.26 o 
 -11   3  16       83.43       68.03    112.27 o 
 -10   3  16       11.04      143.05     88.47 o 
  -9   3  16      748.87      686.28     83.61 o 
  -8   3  16     1454.60     1513.07    125.66 o 
  -7   3  16       71.37       47.91     59.37 o 
  -6   3  16        0.47       15.47     60.79 o 
  -5   3  16       28.83      -43.26     45.19 o 
  -4   3  16       27.55      105.80     99.07 o 
  -3   3  16     1409.30     1646.49    125.60 o 
  -2   3  16      741.88      874.93    169.08 o 
  -1   3  16      111.51      -21.01     57.04 o 
   0   3  16      167.59      134.78     54.63 o 
   1   3  16       53.23       70.40     51.78 o 
   2   3  16      302.68      241.62     75.58 o 
   3   3  16       51.57      131.52     60.02 o 
   4   3  16       68.70       88.76     66.59 o 
   5   3  16      413.10      393.36     88.61 o 
   6   3  16       13.91       48.72     69.74 o 
 -10   4  16     1132.22     1174.46    166.89 o 
  -9   4  16      308.12      255.34    115.64 o 
  -8   4  16      248.30      122.39     81.10 o 
  -7   4  16      347.33      238.51     72.27 o 
  -6   4  16      270.10      161.76     61.22 o 
  -5   4  16      308.27      291.24     59.91 o 
  -4   4  16        1.96       18.01     47.18 o 
  -3   4  16     1175.35     1285.04    177.77 o 
  -2   4  16       68.76      109.88     54.70 o 
  -1   4  16       50.43      -11.54     48.39 o 
   0   4  16      114.34      107.19     77.29 o 
   1   4  16     1086.21      954.89    119.93 o 
   2   4  16        7.24       19.56     51.53 o 
   3   4  16      155.94      388.49    179.01 o 
   4   4  16      137.89        8.62     58.45 o 
   5   4  16        3.51      -64.31     64.31 o 
  -9   5  16       45.31      -54.58     85.11 o 
  -8   5  16     1066.68      949.69    131.31 o 
  -7   5  16       17.91       25.76     70.10 o 
  -6   5  16      171.67       53.50     57.69 o 
  -5   5  16      442.73      407.95     66.37 o 
  -4   5  16       36.62      -30.99     46.09 o 
  -3   5  16      389.04      313.83    103.74 o 
  -2   5  16       51.74       80.26     84.85 o 
  -1   5  16      262.73      231.48     64.21 o 
   0   5  16        2.42        5.01     56.52 o 
   1   5  16       36.41       51.49    196.34 o 
   2   5  16       22.38       57.63     62.64 o 
   3   5  16       22.42       30.43     62.54 o 
   4   5  16       41.72      108.08     99.46 o 
   5   5  16       35.67       21.72     72.82 o 
  -9   6  16      124.16       61.31    102.44 o 
  -8   6  16        0.04      -54.58    125.98 o 
  -7   6  16      210.35      203.34     58.03 o 
  -6   6  16      637.81      728.87     87.83 o 
  -5   6  16       52.62       19.67     59.75 o 
  -4   6  16      334.15      337.10     70.95 o 
  -3   6  16      283.16      209.36     72.68 o 
  -2   6  16       15.94      -38.00     61.62 o 
  -1   6  16      410.11      436.53     78.62 o 
   0   6  16      124.60       97.23     57.92 o 
   1   6  16       35.37       87.21     62.69 o 
   2   6  16      142.87      119.26     83.03 o 
   3   6  16       16.30       18.79     68.38 o 
   4   6  16      101.50       62.70     81.68 o 
  -7   7  16      218.60      -61.31     95.46 o 
  -6   7  16      645.10      690.38     89.39 o 
  -5   7  16       50.67       32.26     52.85 o 
  -4   7  16      105.11       83.23     66.41 o 
  -3   7  16        0.12       17.91     80.58 o 
  -2   7  16      669.75      704.27    100.65 o 
  -1   7  16       29.18       25.00     66.35 o 
   0   7  16       78.41       80.07     78.55 o 
   1   7  16       78.15        2.15     83.55 o 
   2   7  16        0.93      -49.27     87.90 o 
   3   7  16      689.66      681.17     99.90 o 
  -5   8  16        0.89       -8.45     78.64 o 
  -4   8  16      167.64      224.33     82.13 o 
  -3   8  16       14.01       43.52     73.78 o 
  -2   8  16      319.53      353.42     87.83 o 
  -1   8  16      124.71      -28.76     74.45 o 
   0   8  16       23.27       -2.92     62.69 o 
   1   8  16        1.40      -51.99     96.75 o 
 -10   1  17        6.30      -50.99     50.99 o 
  -9   1  17        0.96      -28.26     57.50 o 
  -8   1  17      313.41      298.83     69.07 o 
  -7   1  17      232.21      261.82    114.34 o 
  -6   1  17       66.78       81.68    102.44 o 
  -5   1  17      298.19      223.22     96.11 o 
  -4   1  17      120.43      -53.14     60.66 o 
  -3   1  17      340.35      232.75     64.31 o 
  -2   1  17      443.38      386.70     76.79 o 
  -1   1  17        4.46       20.39     50.84 o 
   0   1  17      721.02      641.57     91.00 o 
   1   1  17      469.64      402.49     82.32 o 
   2   1  17       55.77       -9.36     61.52 o 
   3   1  17       92.35      -73.45     73.45 o 
   4   1  17      347.70      270.09    196.10 o 
 -10   2  17      488.06      491.03    115.90 o 
  -9   2  17      659.25      631.89     83.78 o 
  -8   2  17      267.60      208.14     84.08 o 
  -7   2  17       93.03      -51.30     70.73 o 
  -6   2  17        4.64       48.78     51.20 o 
  -5   2  17       22.72       35.56     52.42 o 
  -4   2  17      221.39      230.82     67.24 o 
  -3   2  17       77.99       34.31     62.27 o 
  -2   2  17      779.27      610.11     85.35 o 
  -1   2  17      341.71      317.16     69.31 o 
   0   2  17        2.36        3.76     62.31 o 
   1   2  17       28.78       20.54     77.46 o 
   2   2  17       34.07        0.00     81.74 o 
   3   2  17      482.59      316.40     88.97 o 
   4   2  17      108.78      103.45     84.42 o 
  -9   3  17      229.53      -88.47    105.55 o 
  -8   3  17        0.63       -2.02     60.27 o 
  -7   3  17        1.00       54.73     71.40 o 
  -6   3  17       72.62       59.26     54.64 o 
  -5   3  17      377.35      189.26     73.03 o 
  -4   3  17      836.76      766.80    117.21 o 
  -3   3  17        0.62       10.62     48.63 o 
  -2   3  17      505.45      470.00     74.10 o 
  -1   3  17      136.49       49.96    102.70 o 
   0   3  17      142.76      166.63    144.74 o 
   1   3  17      637.05      435.30    210.34 o 
   2   3  17       56.59      -15.58    133.22 o 
   3   3  17       13.00       54.72    131.15 o 
   4   3  17       43.74      138.77     71.79 o 
  -9   4  17        0.31       13.71     88.47 o 
  -8   4  17        4.75       41.44     55.91 o 
  -7   4  17       65.73        7.63     54.78 o 
  -6   4  17      315.94      206.90     63.15 o 
  -5   4  17       65.84       76.67     63.99 o 
  -4   4  17        0.03      -77.18     77.18 o 
  -3   4  17      189.82      220.86    102.83 o 
  -2   4  17       32.42      142.85     74.14 o 
  -1   4  17      238.08      175.91     72.65 o 
   0   4  17       58.16      -58.42     81.74 o 
   1   4  17      115.86      104.29     75.55 o 
   2   4  17       66.81       40.63    106.19 o 
   3   4  17        0.02        8.91     67.23 o 
  -8   5  17      246.69      285.60    119.00 o 
  -7   5  17      467.57      451.62    189.89 o 
  -6   5  17       68.58      -43.73     57.60 o 
  -5   5  17       11.54       68.15     56.45 o 
  -4   5  17      126.60       86.68     60.44 o 
  -3   5  17      181.45      -17.33    108.13 o 
  -2   5  17        6.45      -29.18     53.40 o 
  -1   5  17      107.96      190.62     75.59 o 
   0   5  17      397.11      397.11     76.22 o 
   1   5  17      702.07      729.38    110.34 o 
   2   5  17      304.64      311.93     89.77 o 
   3   5  17       69.97      -34.40     92.61 o 
  -6   6  17        0.88      -30.62     61.75 o 
  -5   6  17        0.14      -58.86     58.86 o 
  -4   6  17        0.48      -25.11     94.81 o 
  -3   6  17       47.91        2.75     63.06 o 
  -2   6  17       50.30      -30.34     72.33 o 
  -1   6  17      687.73      670.04     97.82 o 
   0   6  17      194.80      144.55     71.34 o 
   1   6  17       37.04       65.71     96.75 o 
  -4   7  17      855.88      592.75    157.05 o 
  -3   7  17      359.00      324.15    104.52 o 
  -2   7  17       50.00       27.94     83.55 o 
  -1   7  17      210.26       55.62     90.28 o 
  -8   0  18       20.87      117.18     82.78 o 
  -7   0  18     1106.89     1292.70    186.30 o 
  -6   0  18       32.99       13.71     79.42 o 
  -5   0  18       93.22      -38.03    106.84 o 
  -4   0  18        2.47       62.08     89.50 o 
  -3   0  18        5.61      -17.33     75.79 o 
  -2   0  18     3071.64     3756.74    337.83 o 
  -1   0  18      284.27      137.37     99.60 o 
   0   0  18       31.83       37.77    130.38 o 
   1   0  18      534.57      570.98    160.66 o 
   2   0  18        8.22       30.78     98.82 o 
  -8   1  18      258.65      231.32    182.25 o 
  -7   1  18      168.86      115.80     69.46 o 
  -6   1  18      439.07      369.92     98.05 o 
  -5   1  18      472.13      280.09     90.03 o 
  -4   1  18        0.16       48.19     75.45 o 
  -3   1  18      363.80      253.13     69.40 o 
  -2   1  18      163.77      155.67     69.07 o 
  -1   1  18      965.26      881.50    143.47 o 
   0   1  18      377.02      501.67     99.32 o 
   1   1  18        2.05      -82.08     87.30 o 
   2   1  18        0.00       60.14     91.96 o 
  -8   2  18       30.03        1.05     62.09 o 
  -7   2  18       12.92       92.87     63.21 o 
  -6   2  18       32.75      -63.55     63.55 o 
  -5   2  18       17.35        5.86     60.44 o 
  -4   2  18       36.85       -8.69     81.23 o 
  -3   2  18      270.95      207.59     82.86 o 
  -2   2  18       17.01      113.90     73.34 o 
  -1   2  18      235.65      285.19     92.23 o 
   0   2  18       48.43       94.85     76.90 o 
   1   2  18        1.35        7.92     79.25 o 
   2   2  18      599.18      596.91    113.83 o 
  -7   3  18      165.00      109.98     66.78 o 
  -6   3  18      111.29       61.66     73.21 o 
  -5   3  18      730.72      549.35    162.74 o 
  -4   3  18     1309.32     1548.25    136.29 o 
  -3   3  18      485.43      477.63     85.26 o 
  -2   3  18        0.14      -61.70     61.70 o 
  -1   3  18      148.39      282.61    194.92 o 
   0   3  18      313.79      327.09     98.31 o 
   1   3  18     1291.94     1421.06    138.98 o 
   2   3  18       73.49      -99.33     99.33 o 
  -6   4  18      365.11      191.31     85.13 o 
  -5   4  18      367.62      401.49     79.12 o 
  -4   4  18       79.34       97.08     61.99 o 
  -3   4  18       15.00      -25.04     86.24 o 
  -2   4  18       17.48       51.22    175.64 o 
  -1   4  18      637.57      620.09    112.80 o 
   0   4  18       62.84      128.24     76.61 o 
   1   4  18      281.54      162.20    106.84 o 
  -4   5  18      165.20      163.12     99.53 o 
  -3   5  18       47.04       36.32    146.28 o 
  -2   5  18       30.03       67.22     73.08 o 
  -1   5  18      476.06      469.30    114.61 o 
  -4   1  19      497.58      372.79    130.65 o 
  -3   1  19        0.56      -12.59     65.41 o 
  -2   1  19      177.45      142.88     84.81 o 
                                                 
